# Supplementary material for: Bisphenol A Exposure Changes the Transcriptomic and Proteomic Dynamics of Human Retinoblastoma Y79 Cells
Source: Genes (Basel). 2021 Feb 11;12(2):264. doi: 10.3390/genes12020264 (PMC7918513; doi:10.3390/genes12020264)
Supplement: Supplementary file 1 [file genes-12-00264-s001.zip]

Archive with 5 entries (4 files):
- genes-1096014 supplementary updated/
- genes-1096014 supplementary updated/genes-1096014-supplementary figures.docx
- genes-1096014 supplementary updated/Supplementary Table S1.xlsx
- genes-1096014 supplementary updated/Supplementary Table S2.xlsx
- genes-1096014 supplementary updated/Supplementary Table S3.xlsx
