# Supplementary material for: Bisphenol A Exposure Changes the Transcriptomic and Proteomic Dynamics of Human Retinoblastoma Y79 Cells
Source: Genes (Basel). 2021 Feb 11;12(2):264. doi: 10.3390/genes12020264 (PMC7918513; doi:10.3390/genes12020264)
Supplement: Supplementary file 1 [file genes-12-00264-s001.zip › genes-1096014 supplementary updated/Supplementary Table S1.xlsx]

## Sheet: 1-FPKM>1
Transcript_ID	Chr	Gene_ID	Gene_type	Gene_name	Trans_type	Trans_name	Length	FPKM_DMSO01	FPKM_DMSO02	FPKM_BPA01	FPKM_BPA02	P.Value	adj.P.Val
ENST00000610460.1	chr21	ENSG00000277739	rRNA	5_8S_rRNA	rRNA	5_8S_rRNA.5-201	153	494.138	549.964	337.702	422.54	0.0486871	0.0634826
ENST00000618998.1	KI270733.1	ENSG00000275757	rRNA	5_8S_rRNA	rRNA	5_8S_rRNA.2-201	153	494.138	549.964	337.702	417.076	0.0418632	0.054864
ENST00000619779.1	GL000220.1	ENSG00000273730	rRNA	5_8S_rRNA	rRNA	5_8S_rRNA.1-201	153	494.138	549.964	337.702	417.076	0.0418632	0.054864
ENST00000614916.1	chr6	ENSG00000277411	rRNA	5S_rRNA	rRNA	5S_rRNA.11-201	106	3.53087	0	2.67823	0	0.705432	0.732029
ENST00000620265.1	KI270442.1	ENSG00000278457	rRNA	5S_rRNA	rRNA	5S_rRNA.14-201	119	3.14515	0	0	0	0.165561	0.198802
ENST00000546572.1	chr12	ENSG00000094914	protein_coding	AAAS	retained_intron	AAAS-205	582	2.57232	0.585337	1.46336	0.957587	0.826685	0.843418
ENST00000398953.2	chr12	ENSG00000081760	protein_coding	AACS	lncRNA	AACS-203	482	0.776499	4.24066	10.0128	8.67192	0.0575276	0.0745768
ENST00000536118.5	chr12	ENSG00000081760	protein_coding	AACS	retained_intron	AACS-206	2922	1.92132	3.84736	2.04029	2.09804	0.367392	0.421957
ENST00000543665.2	chr12	ENSG00000081760	protein_coding	AACS	retained_intron	AACS-211	2272	1.48259	1.64935	1.24952	1.10384	0.0217767	0.0291044
ENST00000545511.5	chr12	ENSG00000081760	protein_coding	AACS	retained_intron	AACS-212	6646	0.788417	1.7428	1.49507	1.55136	0.52487	0.583264
ENST00000337664.9	chr4	ENSG00000109576	protein_coding	AADAT	protein_coding	AADAT-201	2250	0.166343	0.151407	1.26174	0.495392	0.104038	0.131769
ENST00000505906.1	chr4	ENSG00000109576	protein_coding	AADAT	retained_intron	AADAT-204	629	5.35525	2.1664	8.57544	5.75922	0.153878	0.188194
ENST00000510340.5	chr4	ENSG00000109576	protein_coding	AADAT	protein_coding	AADAT-207	755	1.48718	0.902426	0.752032	0.369083	0.0862529	0.110107
ENST00000261880.10	chr15	ENSG00000103591	protein_coding	AAGAB	protein_coding	AAGAB-201	3132	9.91847	8.37525	4.80405	6.05004	0.0159691	0.0215046
ENST00000560362.1	chr15	ENSG00000103591	protein_coding	AAGAB	protein_coding	AAGAB-205	563	0	0	1.0085	0	0.440159	0.494704
ENST00000561229.1	chr15	ENSG00000103591	protein_coding	AAGAB	lncRNA	AAGAB-206	529	1.41502	1.93194	2.68329	3.16058	0.0396478	0.0521017
ENST00000409085.9	chr2	ENSG00000115977	protein_coding	AAK1	protein_coding	AAK1-203	21157	1.29139	1.86781	1.32842	1.3171	0.316657	0.366528
ENST00000624900.1	chr2	ENSG00000115977	protein_coding	AAK1	protein_coding	AAK1-213	728	0.514111	0.935896	0.389962	1.14832	0.820793	0.837666
ENST00000465442.1	chr2	ENSG00000127837	protein_coding	AAMP	retained_intron	AAMP-207	1016	0.736757	1.0059	1.67653	0.548539	0.933573	0.94391
ENST00000475678.5	chr2	ENSG00000127837	protein_coding	AAMP	retained_intron	AAMP-208	2270	1.64878	1.35066	3.0015	2.20962	0.0512768	0.0667333
ENST00000392492.7	chr17	ENSG00000129673	protein_coding	AANAT	protein_coding	AANAT-202	1005	1.86205	2.03383	1.69488	1.66363	0.0274413	0.0364729
ENST00000587798.1	chr17	ENSG00000129673	protein_coding	AANAT	nonsense_mediated_decay	AANAT-204	796	3.29134	1.71189	2.13989	1.75036	0.428163	0.485856
ENST00000373932.3	chr20	ENSG00000131043	protein_coding	AAR2	protein_coding	AAR2-202	2689	0.41756	1.1402	0	0.725402	0.285854	0.333236
ENST00000261772.12	chr16	ENSG00000090861	protein_coding	AARS	protein_coding	AARS-201	3477	150.269	132.269	335.984	323.217	0.000262647	0.0113555
ENST00000565361.2	chr16	ENSG00000090861	protein_coding	AARS	protein_coding	AARS-203	839	0.446094	0.406038	7.44413	4.64983	0.0121859	0.0165888
ENST00000567490.1	chr16	ENSG00000090861	protein_coding	AARS	retained_intron	AARS-205	533	0.7022	1.91744	0.532631	3.65967	0.894439	0.906875
ENST00000569825.1	chr16	ENSG00000090861	protein_coding	AARS	retained_intron	AARS-207	871	12.0317	7.04017	37.1569	32.9526	0.00541782	0.0113555
ENST00000244571.5	chr6	ENSG00000124608	protein_coding	AARS2	protein_coding	AARS2-201	4798	77.2259	65.4635	27.0993	29.794	0.00133683	0.0113555
ENST00000441280.7	chr17	ENSG00000266967	protein_coding	AARSD1	retained_intron	AARSD1-205	983	1.14224	0.693115	2.02161	1.13391	0.252532	0.296393
ENST00000483535.1	chr17	ENSG00000266967	protein_coding	AARSD1	retained_intron	AARSD1-209	418	2.68617	4.88994	3.39584	1.99994	0.317083	0.366969
ENST00000483774.1	chr17	ENSG00000266967	protein_coding	AARSD1	retained_intron	AARSD1-210	928	1.61324	0.367097	3.3651	5.10472	0.0524362	0.0681758
ENST00000486664.5	chr17	ENSG00000266967	protein_coding	AARSD1	retained_intron	AARSD1-212	648	1.15516	0.525719	0.438105	0.860055	0.476956	0.533049
ENST00000491665.5	chr17	ENSG00000266967	protein_coding	AARSD1	retained_intron	AARSD1-213	762	12.2793	6.70602	7.07867	6.21678	0.264526	0.309846
ENST00000492036.1	chr17	ENSG00000266967	protein_coding	AARSD1	retained_intron	AARSD1-214	566	0	0	6.52049	7.38493	7.30776e-05	0.0113555
ENST00000587023.5	chr17	ENSG00000266967	protein_coding	AARSD1	retained_intron	AARSD1-215	539	6.24945	2.52813	4.21361	4.13592	0.972145	0.978896
ENST00000592136.5	chr17	ENSG00000266967	protein_coding	AARSD1	retained_intron	AARSD1-218	457	1.63796	0	0	0	0.188984	0.224457
ENST00000593123.5	chr17	ENSG00000266967	protein_coding	AARSD1	retained_intron	AARSD1-219	651	8.6238	8.37274	9.15781	8.13287	0.767522	0.787561
ENST00000502617.1	chr4	ENSG00000157426	protein_coding	AASDH	protein_coding	AASDH-203	3004	0.996732	1.24745	0.850542	0.83486	0.0531741	0.0690984
ENST00000534152.1	chr11	ENSG00000149313	protein_coding	AASDHPPT	retained_intron	AASDHPPT-205	5145	2.18235	1.78775	1.21392	1.51651	0.04171	0.0546693
ENST00000400385.2	chr21	ENSG00000215458	lncRNA	AATBC	lncRNA	AATBC-201	4598	0.569793	0.96317	3.08713	2.78779	0.00559127	0.0113555
ENST00000615319.1	chr17	ENSG00000275700	protein_coding	AATF	retained_intron	AATF-203	2044	0.183108	0.499999	0.833343	1.90862	0.125627	0.157652
ENST00000616062.1	chr17	ENSG00000275700	protein_coding	AATF	lncRNA	AATF-204	507	0	0	2.79972	1.09924	0.0200175	0.0267986
ENST00000619387.5	chr17	ENSG00000275700	protein_coding	AATF	protein_coding	AATF-208	2062	17.6064	23.6252	21.7531	21.0818	0.887646	0.90045
ENST00000622432.1	chr17	ENSG00000275700	protein_coding	AATF	lncRNA	AATF-209	376	0	0	1.51006	0.741111	0.0151206	0.0203873
ENST00000417379.6	chr17	ENSG00000181409	protein_coding	AATK	protein_coding	AATK-203	11898	2.70528	1.6893	1.04986	0.936822	0.0320531	0.0424257
ENST00000575363.1	chr17	ENSG00000181409	protein_coding	AATK	protein_coding	AATK-209	475	3.93971	2.15157	3.58601	3.51989	0.533093	0.587101
ENST00000576053.1	chr17	ENSG00000181409	protein_coding	AATK	nonsense_mediated_decay	AATK-210	938	3.5911	1.45273	0.302657	0.297077	0.0424468	0.055608
ENST00000629058.1	chr20	ENSG00000281376	lncRNA	ABALON	lncRNA	ABALON-201	1903	5.90025	6.26553	2.68526	2.19646	0.00143865	0.0113555
ENST00000637477.1	chr3	ENSG00000283544	unprocessed_pseudogene	ABBA01000935.2	unprocessed_pseudogene	ABBA01000935.2-201	838	11.1657	5.28479	5.75915	5.65296	0.363599	0.417771
ENST00000374736.8	chr9	ENSG00000165029	protein_coding	ABCA1	protein_coding	ABCA1-202	10408	1.40244	1.53836	2.48215	2.48993	0.00146899	0.0113555
ENST00000451020.6	chr4	ENSG00000251595	transcribed_processed_pseudogene	ABCA11P	lncRNA	ABCA11P-201	1815	2.68074	1.87695	1.72056	1.68884	0.113533	0.143165
ENST00000504019.1	chr4	ENSG00000251595	transcribed_processed_pseudogene	ABCA11P	transcribed_processed_pseudogene	ABCA11P-202	2110	1.41904	1.29162	1.34546	2.24511	0.435484	0.491962
ENST00000466730.1	chr16	ENSG00000238098	transcribed_unitary_pseudogene	ABCA17P	lncRNA	ABCA17P-201	466	0	0	0	1.19596	0.435757	0.491962
ENST00000512848.5	chr16	ENSG00000238098	transcribed_unitary_pseudogene	ABCA17P	lncRNA	ABCA17P-206	467	3.20576	2.18843	1.82372	2.98349	0.536925	0.587101
ENST00000464157.1	chr9	ENSG00000107331	protein_coding	ABCA2	lncRNA	ABCA2-210	445	6.7285	3.82771	12.1212	8.14057	0.104168	0.13193
ENST00000464876.5	chr9	ENSG00000107331	protein_coding	ABCA2	retained_intron	ABCA2-212	3438	0.979772	1.38724	1.98179	2.67473	0.0511142	0.0665453
ENST00000569062.1	chr16	ENSG00000167972	protein_coding	ABCA3	retained_intron	ABCA3-206	900	6.23788	5.29925	7.88589	6.50202	0.155941	0.190621
ENST00000370225.4	chr1	ENSG00000198691	protein_coding	ABCA4	protein_coding	ABCA4-201	7328	0.510743	0.557859	1.8983	1.90132	6.81728e-05	0.0113555
ENST00000465352.1	chr1	ENSG00000198691	protein_coding	ABCA4	lncRNA	ABCA4-203	1048	0.35713	0.325063	1.08356	1.06358	0.000208241	0.0113555
ENST00000472033.1	chr1	ENSG00000198691	protein_coding	ABCA4	lncRNA	ABCA4-205	470	1.59265	2.17446	4.83221	6.52178	0.0161376	0.0217264
ENST00000484388.1	chr1	ENSG00000198691	protein_coding	ABCA4	lncRNA	ABCA4-206	327	1.14456	0	0.868171	0	0.705432	0.732029
ENST00000392676.8	chr17	ENSG00000154265	protein_coding	ABCA5	protein_coding	ABCA5-201	8252	4.21805	4.3347	1.44492	1.2832	0.000163211	0.0113555
ENST00000586601.1	chr17	ENSG00000154265	protein_coding	ABCA5	retained_intron	ABCA5-202	1149	5.53754	4.15085	14.3305	15.7639	0.00181977	0.0113555
ENST00000588106.1	chr17	ENSG00000154265	protein_coding	ABCA5	retained_intron	ABCA5-206	1854	13.5255	11.2085	10.8718	10.972	0.114889	0.14479
ENST00000589609.1	chr17	ENSG00000154265	protein_coding	ABCA5	lncRNA	ABCA5-209	631	4.152	14.037	6.74862	7.94904	0.852785	0.868325
ENST00000524383.1	chr19	ENSG00000064687	protein_coding	ABCA7	lncRNA	ABCA7-204	389	0.962141	1.7515	2.9192	0.716344	0.968295	0.975667
ENST00000525238.2	chr19	ENSG00000064687	protein_coding	ABCA7	retained_intron	ABCA7-207	1100	1.36099	0	0.516167	0.506651	0.768004	0.788016
ENST00000525939.1	chr19	ENSG00000064687	protein_coding	ABCA7	retained_intron	ABCA7-208	374	5.00365	4.55436	9.10884	3.72537	0.724671	0.745818
ENST00000526885.5	chr19	ENSG00000064687	protein_coding	ABCA7	retained_intron	ABCA7-209	1076	19.4789	11.7144	18.205	18.9052	0.387955	0.443756
ENST00000531478.5	chr19	ENSG00000064687	protein_coding	ABCA7	retained_intron	ABCA7-215	725	2.58119	0.469884	3.1326	0.384356	0.976438	0.982236
ENST00000532194.2	chr19	ENSG00000064687	protein_coding	ABCA7	retained_intron	ABCA7-216	1151	7.15378	5.32753	3.69972	5.08411	0.114872	0.144769
ENST00000344517.5	chr1	ENSG00000135776	protein_coding	ABCB10	protein_coding	ABCB10-201	3869	35.599	35.4842	30.8913	33.2747	0.0368658	0.0486082
ENST00000486755.1	chr1	ENSG00000135776	protein_coding	ABCB10	lncRNA	ABCB10-202	612	1.22311	1.11329	0.463876	0.910647	0.0804608	0.102975
ENST00000498158.1	chr1	ENSG00000135776	protein_coding	ABCB10	lncRNA	ABCB10-203	877	0.85353	0	0	1.5887	0.919661	0.930854
ENST00000485773.5	chr2	ENSG00000115657	protein_coding	ABCB6	retained_intron	ABCB6-207	962	10.8936	6.72833	8.55808	10.7176	0.688146	0.719754
ENST00000492543.1	chr2	ENSG00000115657	protein_coding	ABCB6	retained_intron	ABCB6-209	806	4.17922	2.53598	1.40889	1.03719	0.0293653	0.038962
ENST00000492953.5	chr2	ENSG00000115657	protein_coding	ABCB6	retained_intron	ABCB6-210	570	3.93971	2.9883	3.48639	2.93324	0.431266	0.489229
ENST00000497882.5	chr2	ENSG00000115657	protein_coding	ABCB6	retained_intron	ABCB6-213	3008	5.22588	5.66267	7.6447	8.24486	0.00796118	0.0113555
ENST00000469368.1	X	ENSG00000131269	protein_coding	ABCB7	retained_intron	ABCB7-204	630	1.78225	2.16296	0.901245	2.65388	0.575787	0.609718
ENST00000490858.1	X	ENSG00000131269	protein_coding	ABCB7	retained_intron	ABCB7-205	530	0.706175	0	0.535645	1.05154	0.372098	0.426814
ENST00000462605.5	chr7	ENSG00000197150	protein_coding	ABCB8	retained_intron	ABCB8-204	560	2.00503	1.21666	1.0139	0.995207	0.0926448	0.117984
ENST00000466956.5	chr7	ENSG00000197150	protein_coding	ABCB8	lncRNA	ABCB8-206	574	0.652043	2.37398	0.494585	1.94187	0.683917	0.715582
ENST00000472698.1	chr7	ENSG00000197150	protein_coding	ABCB8	lncRNA	ABCB8-210	524	0.714261	2.6005	1.62534	1.06358	0.754103	0.774612
ENST00000482899.1	chr7	ENSG00000197150	protein_coding	ABCB8	retained_intron	ABCB8-214	3743	1.49989	1.72927	3.18554	1.78675	0.286954	0.334461
ENST00000536976.5	chr12	ENSG00000150967	protein_coding	ABCB9	protein_coding	ABCB9-208	1168	0.640878	0.291666	0.243058	1.19288	0.832643	0.8492
ENST00000538895.5	chr12	ENSG00000150967	protein_coding	ABCB9	retained_intron	ABCB9-210	2430	1.07815	1.40192	1.63559	0.688044	0.650606	0.683124
ENST00000540971.5	chr12	ENSG00000150967	protein_coding	ABCB9	protein_coding	ABCB9-212	1066	1.4044	2.55659	0	0.784215	0.088176	0.112494
ENST00000541424.1	chr12	ENSG00000150967	protein_coding	ABCB9	protein_coding	ABCB9-213	2108	1.59794	1.45446	0.942716	0.925334	0.000689939	0.0113555
ENST00000542448.5	chr12	ENSG00000150967	protein_coding	ABCB9	protein_coding	ABCB9-215	1104	1.69508	0.925723	0.257149	0.504815	0.0434069	0.0568166
ENST00000546077.1	chr12	ENSG00000150967	protein_coding	ABCB9	protein_coding	ABCB9-219	1419	1.58255	1.44045	1.60052	0.981881	0.341627	0.39348
ENST00000572053.5	chr16	ENSG00000103222	protein_coding	ABCC1	nonsense_mediated_decay	ABCC1-203	744	2.01222	2.74731	4.96048	2.62178	0.336345	0.38774
ENST00000574761.1	chr16	ENSG00000103222	protein_coding	ABCC1	retained_intron	ABCC1-206	996	1.5031	1.71017	2.28026	3.07755	0.0674583	0.0869315
ENST00000372512.2	chr6	ENSG00000124574	protein_coding	ABCC10	retained_intron	ABCC10-202	405	0.92413	2.52345	0.700968	1.37609	0.336861	0.388243
ENST00000437104.3	chr6	ENSG00000124574	protein_coding	ABCC10	retained_intron	ABCC10-205	733	4.08483	5.11231	3.09841	2.66113	0.0256297	0.0341255
ENST00000443426.2	chr6	ENSG00000124574	protein_coding	ABCC10	lncRNA	ABCC10-206	774	2.90134	4.40137	6.23536	6.48041	0.0420731	0.0551286
ENST00000463024.1	chr6	ENSG00000124574	protein_coding	ABCC10	retained_intron	ABCC10-207	4542	3.1313	2.77513	1.18757	1.77919	0.0196592	0.0263367
ENST00000469856.1	chr6	ENSG00000124574	protein_coding	ABCC10	retained_intron	ABCC10-208	285	3.93971	2.39064	2.98834	0	0.240826	0.28316
ENST00000502549.1	chr6	ENSG00000124574	protein_coding	ABCC10	lncRNA	ABCC10-209	478	0.782997	0	0.593916	1.16593	0.372098	0.426814
ENST00000505344.1	chr6	ENSG00000124574	protein_coding	ABCC10	protein_coding	ABCC10-210	721	1.0382	2.83495	2.36249	0	0.363295	0.417435
ENST00000647814.1	chr10	ENSG00000023839	protein_coding	ABCC2	protein_coding	ABCC2-203	5806	0.386779	0.234699	1.85806	1.77581	0.0012679	0.0113555
ENST00000427120.6	chr3	ENSG00000114770	protein_coding	ABCC5	protein_coding	ABCC5-205	4697	6.2153	9.42869	8.94529	9.25498	0.463564	0.519
ENST00000492216.1	chr3	ENSG00000114770	protein_coding	ABCC5	lncRNA	ABCC5-213	954	0.784639	0	1.19032	0.292094	0.529971	0.587101
ENST00000575728.1	chr16	ENSG00000091262	protein_coding	ABCC6	protein_coding	ABCC6-204	714	6.2903	5.24836	2.78326	2.73194	0.00198647	0.0113555
ENST00000576204.5	chr16	ENSG00000091262	protein_coding	ABCC6	retained_intron	ABCC6-205	1914	0.195545	0.355973	1.48324	0.727946	0.0824682	0.105452
ENST00000546162.6	chr16	ENSG00000256340	transcribed_unprocessed_pseudogene	ABCC6P1	lncRNA	ABCC6P1-201	2943	1.01739	1.38906	0.868171	0.662795	0.069557	0.089558
ENST00000565118.1	chr16	ENSG00000256340	transcribed_unprocessed_pseudogene	ABCC6P1	lncRNA	ABCC6P1-202	796	2.82115	2.99581	1.42659	2.45051	0.111411	0.140581
ENST00000542005.2	chr16	ENSG00000255277	transcribed_unprocessed_pseudogene	ABCC6P2	lncRNA	ABCC6P2-202	706	3.71092	3.86024	2.01057	1.9735	0.000294704	0.0113555
ENST00000528202.5	chr11	ENSG00000006071	protein_coding	ABCC8	lncRNA	ABCC8-210	549	0	0	0	1.01515	0.435757	0.491962
ENST00000530147.5	chr11	ENSG00000006071	protein_coding	ABCC8	retained_intron	ABCC8-213	547	1.36846	1.86837	0.518998	0	0.03934	0.0517176
ENST00000531642.5	chr11	ENSG00000006071	protein_coding	ABCC8	nonsense_mediated_decay	ABCC8-215	883	1.69546	1.15742	0.643017	0	0.0788835	0.101089
ENST00000531911.1	chr11	ENSG00000006071	protein_coding	ABCC8	retained_intron	ABCC8-217	727	1.02964	0	0	0.383298	0.562981	0.597228
ENST00000647086.1	chr11	ENSG00000006071	protein_coding	ABCC8	nonsense_mediated_decay	ABCC8-253	6565	2.45144	2.02376	1.81622	1.61295	0.0397406	0.0522206
ENST00000218104.6	X	ENSG00000101986	protein_coding	ABCD1	protein_coding	ABCD1-201	3669	5.71253	4.36394	3.01766	3.18987	0.0188176	0.02524
ENST00000370129.4	X	ENSG00000101986	protein_coding	ABCD1	protein_coding	ABCD1-202	1016	0.368379	1.0059	0.838264	0.27427	0.602634	0.636472
ENST00000443684.2	X	ENSG00000101986	protein_coding	ABCD1	lncRNA	ABCD1-203	668	1.12058	1.01996	1.69995	0.834305	0.91666	0.927999
ENST00000315713.5	chr1	ENSG00000117528	protein_coding	ABCD3	protein_coding	ABCD3-201	884	1.69354	1.15611	1.28458	2.20657	0.659056	0.691259
ENST00000468860.1	chr1	ENSG00000117528	protein_coding	ABCD3	lncRNA	ABCD3-204	661	0	1.54614	0.429489	0	0.487279	0.543643
ENST00000484213.1	chr1	ENSG00000117528	protein_coding	ABCD3	lncRNA	ABCD3-205	4367	1.97121	2.02824	1.62521	1.9143	0.13076	0.163461
ENST00000493416.5	chr1	ENSG00000117528	protein_coding	ABCD3	lncRNA	ABCD3-206	623	2.40304	2.18726	2.73411	2.6837	0.0494335	0.0644177
ENST00000465085.2	chr14	ENSG00000119688	protein_coding	ABCD4	retained_intron	ABCD4-203	1123	8.99854	6.67378	9.35352	6.20342	0.845513	0.861619
ENST00000466822.1	chr14	ENSG00000119688	protein_coding	ABCD4	retained_intron	ABCD4-204	520	0	0	0	1.07176	0.435757	0.491962
ENST00000475240.5	chr14	ENSG00000119688	protein_coding	ABCD4	retained_intron	ABCD4-208	546	0.685481	0.62393	2.59974	2.04145	0.00510213	0.0113555
ENST00000484380.2	chr14	ENSG00000119688	protein_coding	ABCD4	retained_intron	ABCD4-212	1823	9.44407	11.9597	12.1468	12.9928	0.282149	0.329092
ENST00000489207.1	chr14	ENSG00000119688	protein_coding	ABCD4	lncRNA	ABCD4-213	379	0	0.898855	3.74528	2.94098	0.0271935	0.0361506
ENST00000489678.1	chr14	ENSG00000119688	protein_coding	ABCD4	retained_intron	ABCD4-214	3008	7.96325	8.04099	13.7793	13.2474	0.000190238	0.0113555
ENST00000493427.1	chr14	ENSG00000119688	protein_coding	ABCD4	retained_intron	ABCD4-215	736	0.508523	1.85145	2.70006	2.27167	0.147091	0.180154
ENST00000496015.5	chr14	ENSG00000119688	protein_coding	ABCD4	retained_intron	ABCD4-217	1248	3.59878	6.55127	5.45946	5.80537	0.683854	0.715545
ENST00000554453.5	chr14	ENSG00000119688	protein_coding	ABCD4	nonsense_mediated_decay	ABCD4-221	736	0	0.925723	1.54289	0	0.98043	0.985008
ENST00000296577.9	chr4	ENSG00000164163	protein_coding	ABCE1	protein_coding	ABCE1-201	3887	60.7579	66.3453	45.9398	57.065	0.101593	0.12881
ENST00000510321.1	chr4	ENSG00000164163	protein_coding	ABCE1	retained_intron	ABCE1-209	2529	2.36788	3.23289	8.53136	9.69628	0.00346397	0.0113555
ENST00000515678.5	chr4	ENSG00000164163	protein_coding	ABCE1	retained_intron	ABCE1-210	750	1.99612	0.908443	1.13557	2.22926	0.801602	0.819545
ENST00000326195.13	chr6	ENSG00000204574	protein_coding	ABCF1	protein_coding	ABCF1-201	3405	1.53886	1.00049	0.667	0.491027	0.035404	0.0467459
ENST00000479542.1	chr6	ENSG00000204574	protein_coding	ABCF1	retained_intron	ABCF1-206	893	2.51471	0.76297	1.58954	2.49637	0.554748	0.589327
ENST00000287844.7	chr7	ENSG00000033050	protein_coding	ABCF2	protein_coding	ABCF2-201	4527	32.5742	29.0473	15.2387	17.974	0.00347332	0.0113555
ENST00000468073.5	chr7	ENSG00000033050	protein_coding	ABCF2	protein_coding	ABCF2-203	1031	1.08906	0.660846	1.37678	0.810838	0.637109	0.66975
ENST00000473874.1	chr7	ENSG00000033050	protein_coding	ABCF2	lncRNA	ABCF2-204	648	0	0	1.31432	1.29008	2.60775e-05	0.0113555
ENST00000477252.1	chr7	ENSG00000033050	protein_coding	ABCF2	lncRNA	ABCF2-205	249	6.01241	8.20882	6.84077	5.59554	0.327232	0.377733
ENST00000450549.1	chr7	ENSG00000228769	unprocessed_pseudogene	ABCF2P2	unprocessed_pseudogene	ABCF2P2-201	296	0	1.1509	0	0	0.14031	0.172248
ENST00000466742.5	chr3	ENSG00000161204	protein_coding	ABCF3	retained_intron	ABCF3-206	2331	5.61971	9.49948	7.30739	6.45539	0.696478	0.726154
ENST00000480539.1	chr3	ENSG00000161204	protein_coding	ABCF3	retained_intron	ABCF3-213	533	0	1.2783	0	1.04562	0.79295	0.811824
ENST00000485921.5	chr3	ENSG00000161204	protein_coding	ABCF3	retained_intron	ABCF3-216	813	3.68288	6.70437	8.03139	4.45578	0.717736	0.739066
ENST00000496783.1	chr21	ENSG00000160179	protein_coding	ABCG1	retained_intron	ABCG1-211	1725	1.51879	1.18493	5.43098	3.87698	0.0117239	0.015975
ENST00000533694.5	chr11	ENSG00000172350	protein_coding	ABCG4	retained_intron	ABCG4-202	2719	0.688254	1.75407	2.19262	2.15219	0.154109	0.188472
ENST00000619701.5	chr11	ENSG00000172350	protein_coding	ABCG4	protein_coding	ABCG4-205	3812	4.41822	3.03847	3.72366	4.02051	0.833796	0.850286
ENST00000273359.8	chr3	ENSG00000144827	protein_coding	ABHD10	protein_coding	ABHD10-201	2604	29.3209	29.3046	16.6803	17.4429	0.000152931	0.0113555
ENST00000497293.1	chr3	ENSG00000144827	protein_coding	ABHD10	retained_intron	ABHD10-205	724	2.58476	3.76426	3.52905	3.46398	0.698064	0.726911
ENST00000462381.1	chr7	ENSG00000106077	protein_coding	ABHD11	retained_intron	ABHD11-208	536	2.09481	1.90671	1.0593	1.03977	0.000679763	0.0113555
ENST00000486114.1	chr7	ENSG00000106077	protein_coding	ABHD11	retained_intron	ABHD11-213	568	1.31786	1.19953	0.49981	0	0.0512569	0.0667081
ENST00000481556.1	chr20	ENSG00000100997	protein_coding	ABHD12	lncRNA	ABHD12-207	604	2.47863	1.69205	0.47002	1.38406	0.100247	0.127168
ENST00000671858.1	chr20	ENSG00000100997	protein_coding	ABHD12	protein_coding	ABHD12-211	1599	2.8088	2.98269	1.77544	0.52281	0.0746956	0.0958999
ENST00000672596.1	chr20	ENSG00000100997	protein_coding	ABHD12	protein_coding	ABHD12-219	1325	0.84741	1.54264	1.07129	0.420616	0.274075	0.320339
ENST00000673094.1	chr20	ENSG00000100997	protein_coding	ABHD12	protein_coding	ABHD12-221	646	2.89685	1.58204	1.75785	3.01951	0.932187	0.942802
ENST00000673227.1	chr20	ENSG00000100997	protein_coding	ABHD12	protein_coding	ABHD12-223	1326	1.41128	2.0553	0.214097	0.420298	0.0113822	0.0155173
ENST00000375898.4	chr13	ENSG00000139826	protein_coding	ABHD13	protein_coding	ABHD13-201	5313	16.0614	18.9793	14.2133	18.3045	0.486804	0.543276
ENST00000474575.1	chr3	ENSG00000248487	protein_coding	ABHD14A	retained_intron	ABHD14A-203	1064	1.05528	2.88157	1.33408	1.30948	0.462475	0.517863
ENST00000494478.5	chr3	ENSG00000248487	protein_coding	ABHD14A	protein_coding	ABHD14A-205	626	4.78304	4.89775	4.98852	3.56112	0.296581	0.345228
ENST00000636029.1	chr3	ENSG00000114786	protein_coding	ABHD14A-ACY1	retained_intron	ABHD14A-ACY1-210	740	0	0	0.383638	1.12969	0.0373466	0.0491754
ENST00000315877.14	chr3	ENSG00000114779	protein_coding	ABHD14B	protein_coding	ABHD14B-201	2236	2.00862	2.28533	1.52357	0.872364	0.0584072	0.075682
ENST00000461108.5	chr3	ENSG00000114779	protein_coding	ABHD14B	protein_coding	ABHD14B-204	1397	4.28659	4.87711	3.04823	1.39628	0.0661458	0.0852865
ENST00000473912.1	chr3	ENSG00000114779	protein_coding	ABHD14B	retained_intron	ABHD14B-205	477	3.13856	11.427	4.16613	0.584188	0.248349	0.291639
ENST00000307201.5	chr17	ENSG00000168792	protein_coding	ABHD15	protein_coding	ABHD15-201	3492	14.7908	14.1456	6.25993	4.94753	0.00135932	0.0113555
ENST00000471644.5	chr6	ENSG00000204427	protein_coding	ABHD16A	lncRNA	ABHD16A-205	746	1.00341	0.456657	2.66387	3.36182	0.014315	0.0193735
ENST00000475742.5	chr6	ENSG00000204427	protein_coding	ABHD16A	retained_intron	ABHD16A-207	1319	1.13502	1.54966	3.22849	2.74644	0.0124631	0.0169567
ENST00000492899.1	chr6	ENSG00000204427	protein_coding	ABHD16A	retained_intron	ABHD16A-213	583	5.7778	9.34932	2.43475	2.86783	0.0265742	0.0353523
ENST00000496579.5	chr6	ENSG00000204427	protein_coding	ABHD16A	retained_intron	ABHD16A-215	380	0.984928	5.37894	5.97668	3.66655	0.427153	0.484793
ENST00000250974.9	chr19	ENSG00000129968	protein_coding	ABHD17A	protein_coding	ABHD17A-201	1630	0.918461	0	2.43834	1.36765	0.121165	0.152268
ENST00000292577.11	chr19	ENSG00000129968	protein_coding	ABHD17A	protein_coding	ABHD17A-202	1757	1.06509	0.581672	0.484733	0.475796	0.122907	0.154351
ENST00000588598.5	chr19	ENSG00000129968	protein_coding	ABHD17A	retained_intron	ABHD17A-203	5425	11.3834	8.79138	9.41946	8.26985	0.260104	0.304883
ENST00000591351.5	chr19	ENSG00000129968	protein_coding	ABHD17A	retained_intron	ABHD17A-205	4647	0.644326	0.58647	1.22183	1.73899	0.0248703	0.0331371
ENST00000358206.4	chr1	ENSG00000198658	unprocessed_pseudogene	ABHD17AP1	unprocessed_pseudogene	ABHD17AP1-201	933	6.01725	0	9.12836	5.97337	0.178631	0.213132
ENST00000503096.1	chr1	ENSG00000250536	unprocessed_pseudogene	ABHD17AP3	unprocessed_pseudogene	ABHD17AP3-201	1137	2.30423	0.599237	0.249685	0.735245	0.262409	0.307454
ENST00000411545.2	chr22	ENSG00000229107	processed_pseudogene	ABHD17AP4	processed_pseudogene	ABHD17AP4-201	909	2.88219	0.37477	2.18619	1.83933	0.470892	0.526769
ENST00000580133.2	chr22	ENSG00000263366	processed_pseudogene	ABHD17AP5	processed_pseudogene	ABHD17AP5-201	923	4.05496	0.369086	2.4606	2.71714	0.470644	0.526505
ENST00000458502.2	chr17	ENSG00000226981	unprocessed_pseudogene	ABHD17AP6	unprocessed_pseudogene	ABHD17AP6-201	1044	4.30199	1.95785	7.61396	4.53753	0.167803	0.20112
ENST00000333421.6	chr9	ENSG00000107362	protein_coding	ABHD17B	protein_coding	ABHD17B-201	2614	23.7679	26.977	19.5488	21.6402	0.0551289	0.0715614
ENST00000352732.10	chr15	ENSG00000140526	protein_coding	ABHD2	protein_coding	ABHD2-201	8424	10.5298	12.3342	13.5139	14.1578	0.107365	0.135756
ENST00000577564.1	chr18	ENSG00000158201	protein_coding	ABHD3	retained_intron	ABHD3-202	877	3.41412	1.16533	2.91337	2.85966	0.447119	0.501752
ENST00000579982.1	chr18	ENSG00000158201	protein_coding	ABHD3	retained_intron	ABHD3-207	1664	0.899694	1.02364	2.72973	2.17701	0.00733229	0.0113555
ENST00000580477.1	chr18	ENSG00000158201	protein_coding	ABHD3	protein_coding	ABHD3-208	291	20.5786	19.9014	12.6825	13.4062	0.000441677	0.0113555
ENST00000584464.1	chr18	ENSG00000158201	protein_coding	ABHD3	protein_coding	ABHD3-210	440	0.85062	1.54848	1.93563	3.79988	0.169454	0.203036
ENST00000428304.6	chr14	ENSG00000100439	protein_coding	ABHD4	protein_coding	ABHD4-203	3366	3.00219	4.45315	4.13271	3.97373	0.698002	0.726856
ENST00000545034.5	chr14	ENSG00000100439	protein_coding	ABHD4	protein_coding	ABHD4-210	185	2.0231	0	6.13821	3.01252	0.126813	0.15891
ENST00000644371.2	chr3	ENSG00000011198	protein_coding	ABHD5	protein_coding	ABHD5-213	5298	1.34224	1.28602	1.3932	1.10453	0.432963	0.491059
ENST00000480457.1	chr3	ENSG00000163686	protein_coding	ABHD6	lncRNA	ABHD6-206	386	1.93924	0	0	0	0.188984	0.224457
ENST00000247706.4	chr19	ENSG00000127220	protein_coding	ABHD8	protein_coding	ABHD8-201	2042	19.0619	9.17563	18.3515	11.19	0.868742	0.882991
ENST00000593489.1	chr19	ENSG00000127220	protein_coding	ABHD8	protein_coding	ABHD8-202	555	0	1.22763	0	0	0.1651	0.198802
ENST00000376135.5	chr2	ENSG00000138443	protein_coding	ABI2	lncRNA	ABI2-205	568	0	0	0	1.47178	0.404782	0.461016
ENST00000322940.11	chr9	ENSG00000119328	protein_coding	ABITRAM	protein_coding	ABITRAM-201	1901	21.0664	17.7412	21.3554	24.4797	0.184643	0.21993
ENST00000374624.7	chr9	ENSG00000119328	protein_coding	ABITRAM	protein_coding	ABITRAM-202	499	3.00018	4.77888	4.55138	10.0518	0.311276	0.361164
ENST00000466200.1	chr9	ENSG00000119328	protein_coding	ABITRAM	lncRNA	ABITRAM-204	561	1.33431	4.85798	2.53023	1.98687	0.694583	0.725732
ENST00000318560.6	chr9	ENSG00000097007	protein_coding	ABL1	protein_coding	ABL1-201	5578	42.6072	32.6131	30.995	34.1203	0.233536	0.27503
ENST00000372348.7	chr9	ENSG00000097007	protein_coding	ABL1	protein_coding	ABL1-202	4754	1.4171	1.00322	3.04554	1.81708	0.105058	0.132909
ENST00000502732.6	chr1	ENSG00000143322	protein_coding	ABL2	protein_coding	ABL2-204	12217	23.6505	25.9884	38.1094	40.1667	0.00381178	0.0113555
ENST00000659126.1	chr1	ENSG00000143322	protein_coding	ABL2	retained_intron	ABL2-212	1213	0.617103	0.280846	0.936165	1.14863	0.0551433	0.0715748
ENST00000668691.1	chr1	ENSG00000143322	protein_coding	ABL2	lncRNA	ABL2-215	2140	0.174894	0	1.72458	1.95321	0.00669545	0.0113555
ENST00000570688.1	chr17	ENSG00000159842	protein_coding	ABR	retained_intron	ABR-208	579	5.81771	1.76511	4.90314	4.81274	0.431488	0.489475
ENST00000571022.5	chr17	ENSG00000159842	protein_coding	ABR	lncRNA	ABR-209	551	0	0	0.515231	1.01146	0.0131707	0.0178519
ENST00000572585.5	chr17	ENSG00000159842	protein_coding	ABR	retained_intron	ABR-218	3776	0.297357	0.180437	0.67665	1.03316	0.0290018	0.0384995
ENST00000572650.1	chr17	ENSG00000159842	protein_coding	ABR	retained_intron	ABR-219	553	2.70722	0.616033	5.13367	2.51951	0.222568	0.262536
ENST00000573559.3	chr17	ENSG00000159842	protein_coding	ABR	lncRNA	ABR-221	685	8.19575	8.95181	8.28882	4.068	0.233557	0.275053
ENST00000574875.1	chr17	ENSG00000159842	protein_coding	ABR	retained_intron	ABR-231	239	0	0	2.37567	0	0.440159	0.494704
ENST00000577052.5	chr17	ENSG00000159842	protein_coding	ABR	lncRNA	ABR-236	617	4.85281	4.9692	3.68093	3.16143	0.00808011	0.0113555
ENST00000367660.4	chr6	ENSG00000146386	protein_coding	ABRACL	protein_coding	ABRACL-201	782	4.30749	2.61381	1.0891	2.13804	0.0908448	0.115781
ENST00000321945.12	chr4	ENSG00000163322	protein_coding	ABRAXAS1	protein_coding	ABRAXAS1-201	4210	1.95582	1.86112	0.944059	1.2576	0.0138651	0.0187748
ENST00000503217.2	chr4	ENSG00000163322	protein_coding	ABRAXAS1	protein_coding	ABRAXAS1-203	595	0	1.71764	0	0.936665	0.687687	0.719278
ENST00000504777.1	chr4	ENSG00000163322	protein_coding	ABRAXAS1	retained_intron	ABRAXAS1-204	1898	1.18316	1.25641	0.299149	0.44045	0.00275553	0.0113555
ENST00000511801.1	chr4	ENSG00000163322	protein_coding	ABRAXAS1	nonsense_mediated_decay	ABRAXAS1-207	682	1.09757	0.49951	2.91385	4.90307	0.0374264	0.0492789
ENST00000611288.4	chr4	ENSG00000163322	protein_coding	ABRAXAS1	protein_coding	ABRAXAS1-209	655	1.71423	0	0.433423	1.2763	0.740914	0.761805
ENST00000298492.6	chr10	ENSG00000165660	protein_coding	ABRAXAS2	protein_coding	ABRAXAS2-201	2955	32.0443	36.8911	44.9616	42.8124	0.0450104	0.0588494
ENST00000274849.3	chr6	ENSG00000146109	protein_coding	ABT1	protein_coding	ABT1-201	2943	59.3902	42.945	47.7494	47.0584	0.52886	0.587101
ENST00000464431.1	chr3	ENSG00000114626	protein_coding	ABTB1	retained_intron	ABTB1-203	5061	3.47576	2.89442	2.01939	3.02829	0.226896	0.267455
ENST00000466612.5	chr3	ENSG00000114626	protein_coding	ABTB1	lncRNA	ABTB1-204	715	1.57038	0.476456	1.98526	2.33839	0.118494	0.149114
ENST00000468137.5	chr3	ENSG00000114626	protein_coding	ABTB1	protein_coding	ABTB1-206	2065	0.362492	0.659886	0.412434	1.21449	0.623005	0.655609
ENST00000435224.3	chr11	ENSG00000166016	protein_coding	ABTB2	protein_coding	ABTB2-201	4905	2.74696	1.80577	1.67846	2.15882	0.417638	0.474332
ENST00000415249.1	chr7	ENSG00000223665	lncRNA	AC000058.1	lncRNA	AC000058.1-201	536	0	0	1.0593	0	0.440159	0.494704
ENST00000431090.1	chr22	ENSG00000185065	lncRNA	AC000068.1	lncRNA	AC000068.1-201	2097	5.17592	4.06135	2.7076	3.05633	0.0189521	0.025416
ENST00000608816.1	chr22	ENSG00000273212	lncRNA	AC000068.2	lncRNA	AC000068.2-201	460	3.25455	4.44347	2.46863	4.24045	0.478782	0.535016
ENST00000658236.1	chr22	ENSG00000286367	lncRNA	AC000072.1	lncRNA	AC000072.1-201	964	0	0.353388	1.17798	1.44532	0.0262918	0.0349829
ENST00000420617.1	chr22	ENSG00000232926	processed_pseudogene	AC000078.1	processed_pseudogene	AC000078.1-201	682	0.548787	0.99902	2.08132	1.63436	0.0394971	0.0519121
ENST00000661478.1	chr22	ENSG00000287652	lncRNA	AC000082.1	lncRNA	AC000082.1-201	525	0.7129	0.648888	1.08149	0.530777	0.974639	0.98056
ENST00000424559.2	chr22	ENSG00000235776	processed_pseudogene	AC000089.1	processed_pseudogene	AC000089.1-201	801	8.41062	11.0578	4.96191	4.87042	0.0138375	0.018738
ENST00000455843.5	chr22	ENSG00000284874	protein_coding	AC000093.1	nonsense_mediated_decay	AC000093.1-201	4113	1.00097	0.828266	0.621208	0.203252	0.0938828	0.119518
ENST00000652053.1	chr22	ENSG00000286025	polymorphic_pseudogene	AC000095.3	polymorphic_pseudogene	AC000095.3-201	1719	0.870908	0.594531	1.15605	1.45894	0.0532852	0.0692389
ENST00000414227.1	chr7	ENSG00000243107	lncRNA	AC000120.1	lncRNA	AC000120.1-201	1589	0.706619	1.92951	0.357322	1.92903	0.665353	0.69757
ENST00000418215.1	chr7	ENSG00000224138	lncRNA	AC000123.1	lncRNA	AC000123.1-201	516	4.35201	8.58267	12.1039	14.0409	0.0677234	0.0872589
ENST00000623124.1	chr7	ENSG00000279265	TEC	AC000123.2	TEC	AC000123.2-201	461	3.24749	4.43383	3.69491	7.25357	0.497017	0.55411
ENST00000624029.1	chr7	ENSG00000280347	TEC	AC000123.3	TEC	AC000123.3-201	4975	1.35415	2.94445	4.05153	4.14486	0.0949116	0.120749
ENST00000461131.2	chr13	ENSG00000283208	protein_coding	AC001226.2	retained_intron	AC001226.2-205	724	1.0339	0.470533	0.392116	1.15466	0.853257	0.868662
ENST00000637192.1	chr13	ENSG00000283208	protein_coding	AC001226.2	nonsense_mediated_decay	AC001226.2-202	1111	0	0.61326	1.53317	1.00327	0.100037	0.126913
ENST00000638101.1	chr13	ENSG00000283208	protein_coding	AC001226.2	protein_coding	AC001226.2-204	2645	0.990514	1.80315	2.25396	3.05523	0.100319	0.127254
ENST00000395613.2	chr22	ENSG00000213683	processed_pseudogene	AC002056.1	processed_pseudogene	AC002056.1-201	760	0.984928	4.0342	0.373542	1.83328	0.366079	0.420498
ENST00000608014.1	chr22	ENSG00000273216	lncRNA	AC002059.1	lncRNA	AC002059.1-201	477	1.56928	0	0	0	0.188984	0.224457
ENST00000625572.1	chr22	ENSG00000280968	miRNA	AC002059.2	miRNA	AC002059.2-201	110	0	3.09696	0	0	0.14031	0.172248
ENST00000537366.5	chr12	ENSG00000248636	lncRNA	AC002070.1	lncRNA	AC002070.1-201	693	0	0	2.04828	0.402104	0.08446	0.107917
ENST00000642601.1	chr7	ENSG00000285090	lncRNA	AC002074.1	lncRNA	AC002074.1-201	1026	12.7676	15.2735	1.66019	0.814789	0.00247789	0.0113555
ENST00000425207.1	chr7	ENSG00000237729	processed_pseudogene	AC002075.2	processed_pseudogene	AC002075.2-201	252	2.97042	1.35185	0	2.21157	0.309368	0.359119
ENST00000617362.1	chr7	ENSG00000278388	unprocessed_pseudogene	AC002076.2	unprocessed_pseudogene	AC002076.2-201	122	3.06781	8.37703	0	0	0.0121085	0.0164855
ENST00000613598.1	chr17	ENSG00000277450	lncRNA	AC002094.4	lncRNA	AC002094.4-201	307	0	1.10966	0.92473	0.90768	0.53155	0.587101
ENST00000623773.1	chr17	ENSG00000279532	TEC	AC002094.5	TEC	AC002094.5-201	629	0.595028	1.0832	2.25669	2.6581	0.0163327	0.0219831
ENST00000586962.1	chr19	ENSG00000267698	lncRNA	AC002116.2	lncRNA	AC002116.2-201	643	12.2235	10.0663	5.29814	5.20046	0.00227925	0.0113555
ENST00000602262.1	chr19	ENSG00000268947	lncRNA	AC002128.1	lncRNA	AC002128.1-201	1016	3.68379	6.03542	2.23537	2.46843	0.0544294	0.0706747
ENST00000604161.1	chr19	ENSG00000271366	lncRNA	AC002128.2	lncRNA	AC002128.2-201	618	1.21124	3.30744	0.918745	3.15632	0.749837	0.770506
ENST00000569752.1	chr16	ENSG00000235560	lncRNA	AC002310.1	lncRNA	AC002310.1-202	752	2.98622	0.453013	0.755032	1.11167	0.682682	0.714378
ENST00000569728.1	chr16	ENSG00000260494	unprocessed_pseudogene	AC002310.3	unprocessed_pseudogene	AC002310.3-201	723	1.03533	0.942368	1.57063	1.15626	0.213295	0.251977
ENST00000624451.1	chr16	ENSG00000278922	TEC	AC002310.5	TEC	AC002310.5-201	1377	1.35902	0.494794	2.26784	1.82129	0.0873496	0.111469
ENST00000569543.1	chr17	ENSG00000261433	lncRNA	AC002347.1	lncRNA	AC002347.1-201	541	1.38363	0	1.04951	0.515079	0.706667	0.732153
ENST00000623894.1	chr12	ENSG00000278993	TEC	AC002350.2	TEC	AC002350.2-201	1828	2.25219	1.30452	2.48483	2.59146	0.152229	0.186244
ENST00000456981.1	X	ENSG00000237741	lncRNA	AC002368.1	lncRNA	AC002368.1-201	388	0.96462	0.878005	0	1.43638	0.444564	0.499013
ENST00000589397.1	chr19	ENSG00000267049	lncRNA	AC002398.1	lncRNA	AC002398.1-201	427	16.6538	11.1694	6.64853	5.22076	0.0220157	0.0294172
ENST00000569310.2	chr16	ENSG00000261528	processed_pseudogene	AC002400.1	processed_pseudogene	AC002400.1-201	726	0.515527	2.34618	3.51932	3.07061	0.134884	0.168331
ENST00000451776.1	chr17	ENSG00000236472	lncRNA	AC002401.1	lncRNA	AC002401.1-201	468	0	0	0	1.19085	0.435757	0.491962
ENST00000511361.1	chr17	ENSG00000250282	lncRNA	AC002401.2	lncRNA	AC002401.2-201	430	1.7408	0.792246	0	1.29608	0.309368	0.359119
ENST00000620020.1	chr17	ENSG00000275025	lncRNA	AC002401.3	lncRNA	AC002401.3-201	440	1.70124	0.774241	1.93563	1.89994	0.212993	0.251663
ENST00000610278.1	chr22	ENSG00000272829	lncRNA	AC002470.1	lncRNA	AC002470.1-201	395	2.84258	1.72489	2.15614	4.23278	0.534503	0.587101
ENST00000411687.1	X	ENSG00000233247	processed_pseudogene	AC002524.1	processed_pseudogene	AC002524.1-201	547	9.57919	16.8153	5.70898	6.11315	0.0608493	0.0787195
ENST00000621246.1	chr16	ENSG00000276571	lncRNA	AC002550.2	lncRNA	AC002550.2-201	394	8.54938	11.2402	10.0875	7.77979	0.440813	0.495414
ENST00000442828.2	chr17	ENSG00000227782	lncRNA	AC002553.1	lncRNA	AC002553.1-201	802	8.86681	7.2211	19.8229	11.8134	0.102118	0.129443
ENST00000616896.1	chr17	ENSG00000275413	lncRNA	AC002553.2	lncRNA	AC002553.2-201	331	7.91513	7.20442	12.8652	12.628	0.000550756	0.0113555
ENST00000488906.1	chr17	ENSG00000239291	processed_pseudogene	AC002558.1	processed_pseudogene	AC002558.1-201	803	1.39828	0	2.12124	3.47021	0.114447	0.14426
ENST00000647948.1	chr17	ENSG00000262265	lncRNA	AC002558.3	lncRNA	AC002558.3-201	1873	0.199825	0.72753	1.061	1.04143	0.113158	0.14271
ENST00000535109.1	chr12	ENSG00000255692	lncRNA	AC002563.1	lncRNA	AC002563.1-201	451	1.65975	1.51071	1.25894	0.617867	0.0885475	0.112928
ENST00000597410.1	chr19	ENSG00000268533	protein_coding	AC003002.2	protein_coding	AC003002.2-201	521	0.718374	0	4.90409	3.74396	0.0166642	0.0224182
ENST00000600421.1	chr19	ENSG00000269533	protein_coding	AC003002.3	lncRNA	AC003002.3-202	579	0.646412	3.53022	0	1.44382	0.328962	0.379628
ENST00000571611.1	chr16	ENSG00000262011	lncRNA	AC003009.1	lncRNA	AC003009.1-201	686	2.72794	0.496598	1.24151	0	0.369919	0.424755
ENST00000588260.1	chr17	ENSG00000267211	lncRNA	AC003043.1	lncRNA	AC003043.1-201	337	0	2.02176	2.52723	0	0.932393	0.942893
ENST00000592389.1	chr17	ENSG00000267344	lncRNA	AC003070.1	lncRNA	AC003070.1-201	457	2.45693	2.98176	1.24242	1.21951	0.00385015	0.0113555
ENST00000510957.1	chr22	ENSG00000250318	unprocessed_pseudogene	AC003072.1	unprocessed_pseudogene	AC003072.1-201	612	0	1.66993	6.03039	1.82129	0.220299	0.259955
ENST00000673554.1	chr22	ENSG00000288153	unprocessed_pseudogene	AC003072.2	unprocessed_pseudogene	AC003072.2-201	335	0	0	0	1.66363	0.435757	0.491962
ENST00000411946.1	chr7	ENSG00000236938	lncRNA	AC003092.2	lncRNA	AC003092.2-201	446	10.0701	7.63825	11.4575	3.12397	0.491445	0.548112
ENST00000563394.1	chr17	ENSG00000260793	lncRNA	AC003102.1	lncRNA	AC003102.1-202	1796	16.8798	13.2776	5.37435	5.74072	0.00248581	0.0113555
ENST00000624945.1	chr22	ENSG00000279159	lncRNA	AC003681.1	lncRNA	AC003681.1-201	49287	0.675843	0.532215	1.58399	1.59437	0.00094966	0.0113555
ENST00000599190.1	chr19	ENSG00000268392	lncRNA	AC003682.1	lncRNA	AC003682.1-201	462	0	2.21212	0	0	0.178943	0.213396
ENST00000598450.1	chr19	ENSG00000268564	lncRNA	AC003956.1	lncRNA	AC003956.1-201	356	6.30797	12.44	16.7464	16.4377	0.0985802	0.125149
ENST00000549244.1	chr12	ENSG00000257624	processed_pseudogene	AC004024.1	processed_pseudogene	AC004024.1-201	247	3.03055	0	0	1.12817	0.562981	0.597228
ENST00000573260.1	chr16	ENSG00000262482	lncRNA	AC004034.1	lncRNA	AC004034.1-201	510	8.07255	6.67973	2.2266	6.55666	0.198958	0.235793
ENST00000431165.1	chr5	ENSG00000230612	lncRNA	AC004039.1	lncRNA	AC004039.1-201	502	0	2.03585	2.82761	1.11019	0.405623	0.461941
ENST00000628061.1	chr5	ENSG00000230612	lncRNA	AC004039.1	lncRNA	AC004039.1-204	776	0	0	1.09752	0.359095	0.0406224	0.0532929
ENST00000485827.1	chr4	ENSG00000196656	transcribed_processed_pseudogene	AC004057.1	transcribed_processed_pseudogene	AC004057.1-201	348	285.007	278.994	149.288	187.373	0.00901286	0.0123654
ENST00000608733.1	chr4	ENSG00000273447	lncRNA	AC004067.1	lncRNA	AC004067.1-201	700	1.06935	3.40666	0.40556	2.78658	0.538399	0.587101
ENST00000504082.1	chr4	ENSG00000251259	lncRNA	AC004069.1	lncRNA	AC004069.1-201	549	346.322	293.506	102.387	104.053	0.000596544	0.0113555
ENST00000620532.1	chr19	ENSG00000276449	lncRNA	AC004076.2	lncRNA	AC004076.2-201	3323	2.81577	2.87049	3.6736	3.43815	0.0103768	0.0141693
ENST00000411413.1	chr7	ENSG00000226851	lncRNA	AC004112.1	lncRNA	AC004112.1-202	288	2.59912	0	1.97147	6.77293	0.282371	0.329338
ENST00000575890.1	chr17	ENSG00000263272	lncRNA	AC004148.1	lncRNA	AC004148.1-201	1938	33.6034	39.7268	30.7623	30.4827	0.0805721	0.103113
ENST00000591866.2	chr19	ENSG00000267666	lncRNA	AC004156.1	lncRNA	AC004156.1-201	3319	1.0149	1.02641	0.513213	0.251875	0.021506	0.0287498
ENST00000592843.1	chr19	ENSG00000267778	lncRNA	AC004221.1	lncRNA	AC004221.1-201	844	2.66071	3.63269	4.03638	2.64131	0.990176	0.993063
ENST00000479840.1	chr17	ENSG00000243423	processed_pseudogene	AC004223.1	processed_pseudogene	AC004223.1-201	271	0	0	2.09514	0	0.440159	0.494704
ENST00000590309.1	chr17	ENSG00000267457	lncRNA	AC004223.2	lncRNA	AC004223.2-201	544	0.688001	0.626224	1.56558	0.512239	0.708324	0.732153
ENST00000612426.1	chr17	ENSG00000273687	lncRNA	AC004223.4	lncRNA	AC004223.4-201	332	0	2.0522	0.855097	0.839331	0.958716	0.966791
ENST00000622977.1	chr16	ENSG00000279031	TEC	AC004232.2	TEC	AC004232.2-201	525	2.8516	2.59555	2.70373	2.12311	0.189521	0.225052
ENST00000570515.1	chr16	ENSG00000262362	lncRNA	AC004233.1	lncRNA	AC004233.1-201	608	4.92464	3.36184	4.20235	1.37496	0.30684	0.35632
ENST00000607794.2	chr16	ENSG00000272079	lncRNA	AC004233.2	lncRNA	AC004233.2-201	1269	18.286	17.9863	15.6599	12.9557	0.0383975	0.0505233
ENST00000621689.1	chr16	ENSG00000274367	lncRNA	AC004233.3	lncRNA	AC004233.3-201	417	4.48768	1.63389	1.36159	2.67298	0.47356	0.529602
ENST00000611728.1	chr12	ENSG00000276390	lncRNA	AC004241.3	lncRNA	AC004241.3-201	517	4.34359	5.27143	1.09823	1.61697	0.00477076	0.0113555
ENST00000583236.1	chr17	ENSG00000263990	lncRNA	AC004253.1	lncRNA	AC004253.1-201	488	5.36867	12.5655	9.88968	11.9914	0.53802	0.587101
ENST00000593588.1	chr19	ENSG00000269635	lncRNA	AC004257.1	lncRNA	AC004257.1-201	277	1.35117	0	0	0	0.165561	0.198802
ENST00000617183.1	chr12	ENSG00000275936	lncRNA	AC004263.1	lncRNA	AC004263.1-201	678	6.6243	2.00983	1.25616	0.411	0.128173	0.160423
ENST00000651205.1	chr12	ENSG00000286067	lncRNA	AC004263.2	lncRNA	AC004263.2-201	2350	0.95559	1.73957	2.4161	1.89724	0.162865	0.198745
ENST00000608354.1	chr22	ENSG00000268812	lncRNA	AC004264.1	lncRNA	AC004264.1-201	794	3.77101	2.14525	3.57547	2.10573	0.829791	0.846481
ENST00000618345.1	chr16	ENSG00000275908	snRNA	AC004381.2	snRNA	AC004381.2-201	95	3.93971	7.17192	2.98834	2.93324	0.0739848	0.0950158
ENST00000438135.1	X	ENSG00000226107	processed_pseudogene	AC004383.1	processed_pseudogene	AC004383.1-201	289	7.77037	3.53633	5.89395	3.85686	0.714063	0.737837
ENST00000629630.1	chr17	ENSG00000235979	lncRNA	AC004448.2	lncRNA	AC004448.2-204	143	0	0	1.98526	0	0.551867	0.587101
ENST00000564240.1	chr19	ENSG00000261204	lncRNA	AC004449.1	lncRNA	AC004449.1-201	433	3.45748	3.14703	3.2782	5.14841	0.476953	0.533049
ENST00000487895.1	chr7	ENSG00000146677	processed_pseudogene	AC004453.1	processed_pseudogene	AC004453.1-201	408	35.7761	45.9231	20.8744	21.8555	0.0126874	0.0172563
ENST00000412461.2	chr22	ENSG00000237347	processed_pseudogene	AC004461.1	processed_pseudogene	AC004461.1-201	403	0.928716	0	0	1.38292	0.97893	0.98375
ENST00000629517.1	chr22	ENSG00000281530	lncRNA	AC004461.2	lncRNA	AC004461.2-201	803	1.39828	2.54545	1.06062	0.347021	0.0923683	0.117658
ENST00000456035.1	chr22	ENSG00000223461	lncRNA	AC004471.1	lncRNA	AC004471.1-201	582	1.92924	0.585337	1.95115	1.91517	0.28804	0.335693
ENST00000578660.1	chr17	ENSG00000263412	lncRNA	AC004477.1	retained_intron	AC004477.1-201	2910	2.70094	1.52188	1.46336	1.6279	0.287818	0.335454
ENST00000614061.1	chr17	ENSG00000278765	lncRNA	AC004477.3	lncRNA	AC004477.3-201	590	9.51541	3.4644	4.33056	7.08452	0.899029	0.911342
ENST00000607036.1	chr7	ENSG00000272072	lncRNA	AC004492.1	lncRNA	AC004492.1-201	742	2.01764	5.0503	13.0085	7.51099	0.0940719	0.119752
ENST00000588380.1	chr19	ENSG00000266990	lncRNA	AC004528.1	lncRNA	AC004528.1-201	641	1.75167	0.53146	0.885779	0.434724	0.411589	0.468248
ENST00000653790.1	chr7	ENSG00000214870	lncRNA	AC004540.1	lncRNA	AC004540.1-226	2063	0.362843	0.660525	0.275223	1.35074	0.831293	0.847949
ENST00000659679.1	chr7	ENSG00000214870	lncRNA	AC004540.1	lncRNA	AC004540.1-210	1594	1.64361	0.641153	0.534301	1.0489	0.504502	0.56189
ENST00000451264.1	chr7	ENSG00000225792	lncRNA	AC004540.2	lncRNA	AC004540.2-202	508	2.94703	0.670602	1.11769	1.64562	0.828416	0.845124
ENST00000656289.1	chr7	ENSG00000225792	lncRNA	AC004540.2	lncRNA	AC004540.2-204	1574	1.90228	3.03007	0.360727	1.59334	0.128948	0.161307
ENST00000663469.1	chr7	ENSG00000225792	lncRNA	AC004540.2	lncRNA	AC004540.2-203	975	0.383869	1.3976	1.16469	0.571606	0.961695	0.969417
ENST00000419089.1	X	ENSG00000225071	processed_pseudogene	AC004552.1	processed_pseudogene	AC004552.1-201	348	92.4927	91.04	53.0258	64.86	0.0104373	0.0142497
ENST00000612848.1	KI270721.1	ENSG00000276345	protein_coding	AC004556.3	protein_coding	AC004556.3-201	740	160.836	136.727	37.9802	43.6815	0.000685751	0.0113555
ENST00000617089.1	KI270721.1	ENSG00000276351	misc_RNA	AC004556.4	misc_RNA	AC004556.4-201	69	10.8485	4.93719	4.11438	12.1156	0.853257	0.868662
ENST00000572187.1	chr17	ENSG00000262298	lncRNA	AC004584.1	lncRNA	AC004584.1-201	549	0	1.24104	2.58554	1.52272	0.15422	0.188597
ENST00000570407.1	chr17	ENSG00000262623	processed_pseudogene	AC004584.2	processed_pseudogene	AC004584.2-201	410	0	0	0.69242	1.35931	0.0131707	0.0178519
ENST00000586560.1	chr17	ENSG00000267394	lncRNA	AC004596.1	lncRNA	AC004596.1-201	528	0.70885	0.645201	2.68837	3.69433	0.00784331	0.0113555
ENST00000624592.1	chr19	ENSG00000279488	TEC	AC004623.1	TEC	AC004623.1-201	2127	1.58366	2.08211	3.2033	3.01323	0.0199196	0.0266771
ENST00000586675.1	chr19	ENSG00000267304	lncRNA	AC004637.1	lncRNA	AC004637.1-201	482	1.553	2.8271	5.88988	4.0469	0.073902	0.0949689
ENST00000615016.1	chr19	ENSG00000275468	processed_pseudogene	AC004678.1	processed_pseudogene	AC004678.1-201	929	2.41726	0.733404	1.22236	1.79973	0.917623	0.928932
ENST00000623695.1	chr19	ENSG00000279653	TEC	AC004678.2	TEC	AC004678.2-201	1002	2.98821	3.39986	1.69995	2.78102	0.13566	0.169263
ENST00000579003.1	chr17	ENSG00000265206	lncRNA	AC004687.1	lncRNA	AC004687.1-201	1625	9.44319	7.33742	7.68692	4.97297	0.200999	0.238081
ENST00000614345.1	chr19	ENSG00000276578	unprocessed_pseudogene	AC004696.1	unprocessed_pseudogene	AC004696.1-201	607	1.84978	0.561229	4.67697	1.37722	0.363023	0.417131
ENST00000624022.1	chr19	ENSG00000279405	TEC	AC004696.2	TEC	AC004696.2-201	331	3.3922	6.17521	6.00376	5.89307	0.445796	0.500317
ENST00000580225.1	chr17	ENSG00000263494	lncRNA	AC004702.1	lncRNA	AC004702.1-201	195	1.91935	0	0	0	0.165561	0.198802
ENST00000511219.1	chr4	ENSG00000249815	lncRNA	AC004704.1	lncRNA	AC004704.1-201	583	1.28395	0.584333	0	0.477972	0.120506	0.151469
ENST00000634965.2	chr17	ENSG00000282936	protein_coding	AC004706.3	protein_coding	AC004706.3-201	4843	1.6229	1.89923	2.87233	2.87691	0.00622979	0.0113555
ENST00000648642.1	chr12	ENSG00000285704	lncRNA	AC004765.1	lncRNA	AC004765.1-201	1161	0.322371	0.293425	5.62405	3.36022	0.0155917	0.0210105
ENST00000438266.1	chr17	ENSG00000227495	lncRNA	AC004771.1	lncRNA	AC004771.1-201	583	1.92593	2.92166	3.40865	0	0.345814	0.398113
ENST00000574260.1	chr17	ENSG00000262227	lncRNA	AC004771.3	lncRNA	AC004771.3-201	551	2.03778	0.618269	2.57615	3.03439	0.118494	0.149114
ENST00000575985.1	chr17	ENSG00000262678	lncRNA	AC004771.5	lncRNA	AC004771.5-201	542	16.573	15.7134	15.7136	14.3956	0.0790101	0.101249
ENST00000624317.1	chr5	ENSG00000279370	TEC	AC004777.1	TEC	AC004777.1-201	287	1.30409	1.18699	0	0.970933	0.166512	0.199623
ENST00000549557.1	chr12	ENSG00000226138	processed_pseudogene	AC004801.1	processed_pseudogene	AC004801.1-201	360	1.03965	0	0	0	0.165561	0.198802
ENST00000468202.1	chr12	ENSG00000240399	transcribed_processed_pseudogene	AC004801.2	lncRNA	AC004801.2-201	779	8.64815	9.62086	1.09329	0.357712	0.00341508	0.0113555
ENST00000616571.1	chr12	ENSG00000276814	lncRNA	AC004801.6	lncRNA	AC004801.6-201	978	0.765384	1.74165	2.32223	1.70956	0.247347	0.290537
ENST00000503602.6	chr12	ENSG00000250132	lncRNA	AC004803.1	lncRNA	AC004803.1-201	3207	5.60184	4.35526	3.80647	3.12806	0.0514155	0.0669045
ENST00000543290.1	chr12	ENSG00000250132	lncRNA	AC004803.1	lncRNA	AC004803.1-204	512	3.65501	3.32682	1.66343	2.17701	0.0094694	0.0129744
ENST00000611079.1	chr12	ENSG00000277283	lncRNA	AC004812.2	lncRNA	AC004812.2-201	2094	7.68564	6.67016	2.57591	3.99223	0.017393	0.0233781
ENST00000557691.2	chr14	ENSG00000259153	lncRNA	AC004816.1	lncRNA	AC004816.1-202	732	1.5339	0.465391	0	0	0.0193035	0.0258692
ENST00000661317.1	chr14	ENSG00000259153	lncRNA	AC004816.1	lncRNA	AC004816.1-204	1659	1.80481	1.02672	0.513367	0.335935	0.0316578	0.041917
ENST00000616634.1	chr14	ENSG00000274818	lncRNA	AC004825.2	lncRNA	AC004825.2-201	455	0.822577	2.24615	0.623939	0.612435	0.141033	0.173025
ENST00000420449.1	chr7	ENSG00000228204	lncRNA	AC004830.2	lncRNA	AC004830.2-201	285	5.25295	1.19532	4.98056	0.977747	0.850139	0.86589
ENST00000582616.1	chr7	ENSG00000228204	lncRNA	AC004830.2	lncRNA	AC004830.2-202	762	3.92937	3.57655	4.47074	2.92554	0.712745	0.736512
ENST00000608952.1	chr22	ENSG00000272689	lncRNA	AC004832.4	lncRNA	AC004832.4-201	331	0	2.0584	0	0	0.1651	0.198802
ENST00000608677.1	chr22	ENSG00000273350	lncRNA	AC004832.5	lncRNA	AC004832.5-201	401	4.66674	0.849541	1.41592	0.694907	0.395759	0.452174
ENST00000428222.1	X	ENSG00000230392	lncRNA	AC004835.1	lncRNA	AC004835.1-201	2907	8.36867	10.0782	6.54309	5.17631	0.0323145	0.0427637
ENST00000435766.1	chr7	ENSG00000228554	lncRNA	AC004837.2	lncRNA	AC004837.2-201	731	1.024	0.932055	1.94181	1.906	0.000644097	0.0113555
ENST00000663389.1	chr7	ENSG00000287584	lncRNA	AC004837.4	lncRNA	AC004837.4-201	1131	1.65461	1.80725	0.753029	0.739145	0.000613175	0.0113555
ENST00000459477.1	chr7	ENSG00000238832	snoRNA	AC004839.1	snoRNA	AC004839.1-201	145	2.58119	2.34942	3.91575	7.68711	0.156132	0.190809
ENST00000610269.1	chr7	ENSG00000272854	lncRNA	AC004839.2	lncRNA	AC004839.2-201	501	0	0.679972	0.566651	2.22481	0.270512	0.316524
ENST00000556578.1	chr14	ENSG00000258944	lncRNA	AC004846.2	lncRNA	AC004846.2-201	777	3.37183	3.06906	0.730739	2.51043	0.13717	0.17107
ENST00000614137.1	chr7	ENSG00000278254	lncRNA	AC004852.2	lncRNA	AC004852.2-204	1370	3.82468	3.97858	2.69387	2.6442	0.000911958	0.0113555
ENST00000614289.1	chr7	ENSG00000278254	lncRNA	AC004852.2	lncRNA	AC004852.2-201	2218	136.007	158.66	55.9337	59.2996	0.0021754	0.0113555
ENST00000614131.1	chr7	ENSG00000278446	processed_pseudogene	AC004852.3	processed_pseudogene	AC004852.3-201	326	10.3327	8.3599	2.6125	4.27389	0.0126159	0.0171607
ENST00000659764.1	chr7	ENSG00000286407	lncRNA	AC004863.1	lncRNA	AC004863.1-201	640	1.1696	0.532291	1.77433	0.870806	0.469622	0.525411
ENST00000425881.1	chr1	ENSG00000239636	lncRNA	AC004865.2	lncRNA	AC004865.2-201	283	0	1.20377	4.01261	3.93863	0.0290727	0.0385821
ENST00000444348.1	chr1	ENSG00000239636	lncRNA	AC004865.2	lncRNA	AC004865.2-202	852	0.439287	0	1.99924	1.63532	0.0259773	0.0345786
ENST00000608963.1	chr7	ENSG00000273419	lncRNA	AC004877.1	lncRNA	AC004877.1-201	4093	1.37163	0.58262	1.24849	0.953142	0.640552	0.673167
ENST00000623941.1	chr7	ENSG00000280149	TEC	AC004877.2	TEC	AC004877.2-201	599	2.49932	2.84362	6.63521	9.76931	0.0215158	0.0287626
ENST00000416352.1	chr22	ENSG00000232396	lncRNA	AC004882.1	lncRNA	AC004882.1-201	590	3.1718	1.1548	0	0	0.0116966	0.0159386
ENST00000668996.1	chr22	ENSG00000287967	lncRNA	AC004882.3	lncRNA	AC004882.3-201	777	3.85352	5.26125	4.38443	4.3036	0.595683	0.629519
ENST00000393647.2	chr7	ENSG00000213361	processed_pseudogene	AC004884.1	processed_pseudogene	AC004884.1-201	319	0	0	1.77989	0	0.440159	0.494704
ENST00000476569.1	chr7	ENSG00000242154	lncRNA	AC004884.2	lncRNA	AC004884.2-201	546	1.37096	3.11965	0	0	0.00706196	0.0113555
ENST00000461005.1	chr7	ENSG00000239719	processed_pseudogene	AC004890.1	processed_pseudogene	AC004890.1-201	181	0	0	0	6.15818	0.393924	0.450237
ENST00000480864.1	chr7	ENSG00000244560	transcribed_unprocessed_pseudogene	AC004890.2	lncRNA	AC004890.2-206	1220	0.920343	0.837703	0.465397	1.37045	0.787701	0.80694
ENST00000481968.2	chr7	ENSG00000244560	transcribed_unprocessed_pseudogene	AC004890.2	transcribed_unprocessed_pseudogene	AC004890.2-204	901	2.07699	2.64668	1.26034	0.618552	0.0342996	0.0453253
ENST00000663185.1	chr7	ENSG00000286305	lncRNA	AC004893.3	lncRNA	AC004893.3-201	3000	0.49903	1.70333	1.32483	1.20752	0.625937	0.658526
ENST00000428901.1	chr7	ENSG00000231704	lncRNA	AC004895.1	lncRNA	AC004895.1-203	540	0	0	0.525726	1.5481	0.0373466	0.0491754
ENST00000451057.1	chr7	ENSG00000236018	processed_pseudogene	AC004898.1	processed_pseudogene	AC004898.1-201	766	0.977213	1.77893	1.48247	5.45675	0.404497	0.461016
ENST00000647803.1	chr14	ENSG00000285518	lncRNA	AC004900.1	lncRNA	AC004900.1-201	832	0.449847	0.818909	0.341216	1.3397	0.958338	0.966791
ENST00000606572.1	chr8	ENSG00000272240	lncRNA	AC004908.1	lncRNA	AC004908.1-201	541	11.7609	13.8533	20.9902	20.0881	0.00847531	0.0116458
ENST00000609090.1	chr8	ENSG00000272812	lncRNA	AC004908.2	lncRNA	AC004908.2-201	574	14.3449	17.2113	23.7401	16.9913	0.295442	0.343938
ENST00000610248.1	chr8	ENSG00000273402	lncRNA	AC004908.3	lncRNA	AC004908.3-201	625	6.5872	8.17598	4.9965	6.24194	0.10737	0.135762
ENST00000467537.1	chr7	ENSG00000244701	lncRNA	AC004918.1	lncRNA	AC004918.1-201	770	0.972137	3.09696	2.21215	2.17136	0.764695	0.78478
ENST00000602609.1	chr7	ENSG00000270157	lncRNA	AC004918.4	lncRNA	AC004918.4-201	925	3.64157	7.73404	13.1971	11.1463	0.0681768	0.0878281
ENST00000527543.2	chr11	ENSG00000254610	transcribed_unprocessed_pseudogene	AC004923.1	lncRNA	AC004923.1-201	776	0	1.75601	0.731681	0.359095	0.972302	0.978985
ENST00000532296.1	chr11	ENSG00000255306	lncRNA	AC004923.4	lncRNA	AC004923.4-201	739	4.05167	2.30491	5.3782	3.39367	0.379233	0.434289
ENST00000658337.1	chr7	ENSG00000287574	lncRNA	AC004938.2	lncRNA	AC004938.2-201	1158	5.4945	2.05929	1.47094	1.20319	0.136901	0.170745
ENST00000427009.1	chr7	ENSG00000231397	processed_pseudogene	AC004941.2	processed_pseudogene	AC004941.2-201	228	0	0	0	1.22218	0.549961	0.587101
ENST00000558618.2	chr16	ENSG00000259209	lncRNA	AC004943.1	lncRNA	AC004943.1-202	503	0.744081	1.35454	0.564398	1.10798	0.402763	0.45954
ENST00000620814.1	chr16	ENSG00000259209	lncRNA	AC004943.1	lncRNA	AC004943.1-201	561	2.00146	2.42899	2.02419	0.496716	0.202771	0.240093
ENST00000624370.1	chr16	ENSG00000259209	lncRNA	AC004943.1	lncRNA	AC004943.1-203	1074	4.18182	3.17194	1.85032	3.89187	0.374315	0.429267
ENST00000563328.4	chr16	ENSG00000259768	lncRNA	AC004943.2	lncRNA	AC004943.2-201	4842	5.17891	5.34709	4.45597	4.02851	0.0135029	0.0182944
ENST00000624116.1	chr16	ENSG00000279206	lncRNA	AC004943.3	lncRNA	AC004943.3-201	600	0.623788	1.13555	0.473153	0.46443	0.0739848	0.0950158
ENST00000623092.1	chr7	ENSG00000280255	TEC	AC004947.2	TEC	AC004947.2-201	2671	0.140125	1.14788	0.531434	0.104327	0.584894	0.618654
ENST00000661238.1	chr7	ENSG00000286507	lncRNA	AC004947.3	lncRNA	AC004947.3-201	613	1.83168	3.89015	2.3156	0.909161	0.262276	0.307308
ENST00000609858.1	chr7	ENSG00000272745	lncRNA	AC004948.1	lncRNA	AC004948.1-201	672	1.67086	1.01389	2.11229	0.829339	0.936396	0.946483
ENST00000447643.1	chr7	ENSG00000228434	lncRNA	AC004951.1	lncRNA	AC004951.1-201	1866	4.61322	8.58055	5.47702	4.48003	0.390169	0.446161
ENST00000420754.4	chr7	ENSG00000239556	transcribed_unprocessed_pseudogene	AC004951.2	transcribed_unprocessed_pseudogene	AC004951.2-201	793	3.30379	2.57755	1.78999	3.16257	0.414577	0.471056
ENST00000418645.2	chr7	ENSG00000241057	transcribed_unprocessed_pseudogene	AC004951.3	transcribed_unprocessed_pseudogene	AC004951.3-201	1148	6.19441	4.74796	9.64442	8.0102	0.0344799	0.045558
ENST00000453589.1	chr7	ENSG00000243554	transcribed_unprocessed_pseudogene	AC004967.1	transcribed_unprocessed_pseudogene	AC004967.1-201	447	5.86109	8.38328	2.54042	4.98716	0.100545	0.127531
ENST00000650204.1	chr7	ENSG00000285725	lncRNA	AC004967.2	lncRNA	AC004967.2-201	1910	7.83817	10.3448	8.47217	8.89954	0.62262	0.655236
ENST00000413240.1	X	ENSG00000226661	lncRNA	AC004973.1	lncRNA	AC004973.1-201	635	0	0.536482	1.34122	0.877662	0.0983471	0.124867
ENST00000428733.1	chr7	ENSG00000224629	processed_pseudogene	AC004975.1	processed_pseudogene	AC004975.1-201	208	16.1945	13.1025	15.0135	8.03821	0.313253	0.362957
ENST00000418663.5	chr7	ENSG00000205485	transcribed_unprocessed_pseudogene	AC004980.1	lncRNA	AC004980.1-201	2667	5.47305	4.85388	1.91603	1.46277	0.00163158	0.0113555
ENST00000423084.1	chr7	ENSG00000205485	transcribed_unprocessed_pseudogene	AC004980.1	lncRNA	AC004980.1-203	748	19.5142	15.4848	6.83163	5.21552	0.00430125	0.0113555
ENST00000423648.1	chr7	ENSG00000214243	processed_pseudogene	AC004980.2	processed_pseudogene	AC004980.2-201	497	8.2837	11.6526	9.13938	11.7743	0.932285	0.942893
ENST00000447046.1	chr7	ENSG00000230305	unprocessed_pseudogene	AC004980.3	unprocessed_pseudogene	AC004980.3-201	365	5.12702	3.73333	7.77787	3.81723	0.641736	0.67429
ENST00000513375.1	chr7	ENSG00000250778	unprocessed_pseudogene	AC004980.4	unprocessed_pseudogene	AC004980.4-201	203	1.84371	1.67816	0	0	6.92238e-05	0.0113555
ENST00000608770.1	chr7	ENSG00000272732	lncRNA	AC004982.1	lncRNA	AC004982.1-201	1655	18.3179	17.0848	6.34683	8.25029	0.0028042	0.0113555
ENST00000608807.1	chr7	ENSG00000272894	lncRNA	AC004982.2	lncRNA	AC004982.2-203	194	1.92924	0	0	0	0.165561	0.198802
ENST00000609307.1	chr7	ENSG00000272894	lncRNA	AC004982.2	lncRNA	AC004982.2-202	248	0	1.37365	0	1.12362	0.708205	0.732153
ENST00000609497.5	chr7	ENSG00000272894	lncRNA	AC004982.2	lncRNA	AC004982.2-201	1578	18.263	15.3278	12.9533	9.35923	0.0520733	0.0677377
ENST00000395959.3	chr7	ENSG00000233225	processed_pseudogene	AC004987.2	processed_pseudogene	AC004987.2-201	1148	5.86839	8.01218	3.4621	2.1846	0.0260889	0.0347209
ENST00000413879.1	chr7	ENSG00000237251	unprocessed_pseudogene	AC004987.3	unprocessed_pseudogene	AC004987.3-201	771	1.45631	0.44185	0.368213	0	0.129966	0.162508
ENST00000536192.3	X	ENSG00000228532	processed_pseudogene	AC005000.1	processed_pseudogene	AC005000.1-201	288	615.991	654.126	367.68	392.83	0.00149052	0.0113555
ENST00000609017.1	chr22	ENSG00000273387	lncRNA	AC005005.3	lncRNA	AC005005.3-201	1410	5.30883	3.3825	0.201342	0.395259	0.00715551	0.0113555
ENST00000432130.1	chr22	ENSG00000223831	lncRNA	AC005006.1	lncRNA	AC005006.1-201	249	4.50931	4.10441	1.14013	1.11911	0.000157119	0.0113555
ENST00000607795.2	chr7	ENSG00000272361	lncRNA	AC005014.2	lncRNA	AC005014.2-201	599	0.624829	1.70617	0.473943	0.465205	0.141033	0.173025
ENST00000663260.1	chr7	ENSG00000287799	lncRNA	AC005014.4	lncRNA	AC005014.4-201	627	0.596926	0	0.905557	1.33329	0.125971	0.157956
ENST00000455459.1	chr7	ENSG00000224448	processed_pseudogene	AC005020.1	processed_pseudogene	AC005020.1-201	526	0.711545	1.94296	0	0.529768	0.104355	0.132123
ENST00000604464.1	chr2	ENSG00000270462	lncRNA	AC005034.2	lncRNA	AC005034.2-201	414	1.80808	0	5.48584	0	0.829021	0.845726
ENST00000603612.1	chr2	ENSG00000270996	lncRNA	AC005034.4	lncRNA	AC005034.4-201	899	1.66528	1.51576	0.94736	1.23986	0.0320525	0.0424252
ENST00000604219.1	chr2	ENSG00000271452	lncRNA	AC005034.5	lncRNA	AC005034.5-201	466	10.4411	8.77251	10.9658	14.3515	0.181348	0.216163
ENST00000606287.1	chr2	ENSG00000272183	lncRNA	AC005041.3	lncRNA	AC005041.3-201	649	18.4541	7.34873	24.9335	20.1802	0.15069	0.184406
ENST00000393397.2	chr2	ENSG00000227331	processed_pseudogene	AC005042.1	processed_pseudogene	AC005042.1-201	800	1.40352	0.851665	0.70973	0	0.13804	0.172093
ENST00000608515.1	chr7	ENSG00000273055	lncRNA	AC005046.1	lncRNA	AC005046.1-201	625	32.936	33.7941	34.067	30.318	0.303085	0.352218
ENST00000654639.1	X	ENSG00000286366	lncRNA	AC005052.2	lncRNA	AC005052.2-201	2006	3.54496	1.35859	2.68891	1.80586	0.962433	0.970126
ENST00000604391.1	chr7	ENSG00000271482	processed_pseudogene	AC005070.2	processed_pseudogene	AC005070.2-201	260	0	1.31025	0	0	0.14031	0.172248
ENST00000607968.1	chr7	ENSG00000272918	lncRNA	AC005070.3	lncRNA	AC005070.3-201	2646	1.98028	3.47618	3.6479	4.21251	0.206154	0.243952
ENST00000615087.1	chr7	ENSG00000278236	misc_RNA	AC005076.2	misc_RNA	AC005076.2-201	172	0	0	0	1.6201	0.549961	0.587101
ENST00000449786.2	chr7	ENSG00000224273	transcribed_unprocessed_pseudogene	AC005077.2	transcribed_unprocessed_pseudogene	AC005077.2-201	690	1.08485	0.987438	0	1.61541	0.416864	0.473498
ENST00000421546.1	chr7	ENSG00000230882	processed_pseudogene	AC005077.4	processed_pseudogene	AC005077.4-201	3495	2.57011	0.584834	0.974737	0.558113	0.483625	0.539873
ENST00000517015.1	chr7	ENSG00000252824	snoRNA	AC005086.1	snoRNA	AC005086.1-201	89	0	0	3.1898	0	0.551867	0.587101
ENST00000624984.1	chr7	ENSG00000280004	pseudogene	AC005086.4	pseudogene	AC005086.4-201	219	0	0	3.88893	0	0.413905	0.470333
ENST00000619486.1	chr7	ENSG00000274080	lncRNA	AC005089.1	lncRNA	AC005089.1-201	2241	2.17115	2.88829	2.15358	2.23822	0.274372	0.320662
ENST00000560499.1	chr7	ENSG00000259294	lncRNA	AC005096.1	lncRNA	AC005096.1-201	622	0	1.09539	0.912836	0	0.796665	0.814919
ENST00000414896.1	chr2	ENSG00000223374	lncRNA	AC005104.1	lncRNA	AC005104.1-201	442	16.0886	18.4977	28.2607	17.6525	0.382668	0.438056
ENST00000438110.1	chr7	ENSG00000226874	processed_pseudogene	AC005154.1	processed_pseudogene	AC005154.1-201	379	0	1.79771	0.749056	3.67622	0.474121	0.530172
ENST00000419639.1	chr7	ENSG00000244480	transcribed_processed_pseudogene	AC005154.2	transcribed_processed_pseudogene	AC005154.2-201	1393	0.537362	0.489111	4.07598	3.00062	0.00461859	0.0113555
ENST00000583191.1	chr7	ENSG00000264520	lncRNA	AC005154.4	lncRNA	AC005154.4-201	368	2.03409	1.85145	5.40012	3.02889	0.122211	0.15354
ENST00000591137.1	chr17	ENSG00000267405	lncRNA	AC005180.1	lncRNA	AC005180.1-201	587	0.637603	1.1607	0.483632	0.474715	0.0739848	0.0950158
ENST00000431286.1	chr7	ENSG00000229497	processed_pseudogene	AC005189.1	processed_pseudogene	AC005189.1-201	310	0	1.09892	0.915781	1.79779	0.312164	0.361732
ENST00000597769.1	chr19	ENSG00000269694	lncRNA	AC005197.1	lncRNA	AC005197.1-201	683	3.83588	3.49145	2.07827	2.03995	0.0005255	0.0113555
ENST00000583262.1	chr17	ENSG00000266709	lncRNA	AC005224.3	lncRNA	AC005224.3-201	1652	5.66393	9.07343	10.8264	10.6268	0.136802	0.170624
ENST00000456995.1	chr7	ENSG00000213210	processed_pseudogene	AC005229.2	processed_pseudogene	AC005229.2-201	399	3.75211	2.5614	0.711509	2.09517	0.100247	0.127168
ENST00000610085.1	chr7	ENSG00000273314	lncRNA	AC005229.4	lncRNA	AC005229.4-201	2198	5.95976	6.50954	1.80823	3.04267	0.0146721	0.0198491
ENST00000660070.1	chr7	ENSG00000287636	lncRNA	AC005229.5	lncRNA	AC005229.5-201	1644	7.05745	6.21653	3.45367	3.39	0.000697625	0.0113555
ENST00000555418.1	chr14	ENSG00000258930	transcribed_processed_pseudogene	AC005230.1	transcribed_processed_pseudogene	AC005230.1-201	285	0	0	3.98445	2.93324	0.000876194	0.0113555
ENST00000458377.1	chr2	ENSG00000225521	lncRNA	AC005237.1	lncRNA	AC005237.1-201	559	0.66954	0.60942	1.01571	0.996987	0.00918595	0.0125928
ENST00000434368.1	chr2	ENSG00000235861	processed_pseudogene	AC005237.2	processed_pseudogene	AC005237.2-201	219	0	0	0	1.27241	0.549961	0.587101
ENST00000582566.1	chr17	ENSG00000263648	processed_pseudogene	AC005244.1	processed_pseudogene	AC005244.1-201	339	0	0	0.83744	1.644	0.0131707	0.0178519
ENST00000597411.1	chr19	ENSG00000268030	lncRNA	AC005253.1	lncRNA	AC005253.1-201	2001	6.17241	6.46942	6.81	5.29185	0.514598	0.572551
ENST00000661102.1	chr19	ENSG00000286880	lncRNA	AC005258.2	lncRNA	AC005258.2-201	1225	0	1.11238	0	0	0.1918	0.227624
ENST00000593427.1	chr19	ENSG00000268205	lncRNA	AC005261.1	lncRNA	AC005261.1-201	4258	46.4984	44.5634	76.8735	69.8935	0.00252299	0.0113555
ENST00000597973.1	chr19	ENSG00000268678	lncRNA	AC005261.2	lncRNA	AC005261.2-201	1045	0.358156	1.62998	3.26	2.66658	0.0796004	0.101978
ENST00000623072.1	chr19	ENSG00000279541	TEC	AC005261.5	TEC	AC005261.5-201	1387	0.80953	1.47368	5.93574	6.22811	0.00313506	0.0113555
ENST00000623460.1	chr17	ENSG00000280168	TEC	AC005274.1	TEC	AC005274.1-201	802	2.33337	2.12385	1.06194	0	0.0803158	0.102815
ENST00000617898.1	chr17	ENSG00000277621	lncRNA	AC005277.2	lncRNA	AC005277.2-201	390	0.959674	1.74701	0.727928	1.42901	0.402763	0.45954
ENST00000457609.1	chr17	ENSG00000233852	lncRNA	AC005304.1	lncRNA	AC005304.1-201	405	0	0.841151	1.40194	0.688044	0.318495	0.368146
ENST00000581533.1	chr17	ENSG00000266744	lncRNA	AC005304.3	lncRNA	AC005304.3-201	511	0.732432	3.99999	1.66669	1.09064	0.60972	0.642309
ENST00000587498.1	chr19	ENSG00000267283	lncRNA	AC005306.1	lncRNA	AC005306.1-201	661	3.39733	4.12304	2.14744	2.95099	0.0679198	0.0875069
ENST00000429197.1	chr7	ENSG00000226744	processed_pseudogene	AC005326.1	processed_pseudogene	AC005326.1-201	123	3.04287	8.30893	41.5452	36.2482	0.00695815	0.0113555
ENST00000501448.5	chr19	ENSG00000248015	lncRNA	AC005329.1	lncRNA	AC005329.1-201	3571	8.80395	4.3883	3.73647	4.05775	0.191636	0.22747
ENST00000626781.2	chr19	ENSG00000280486	lncRNA	AC005329.3	lncRNA	AC005329.3-201	2711	1.9328	1.13095	4.18874	3.28921	0.0256172	0.0341093
ENST00000577698.1	chr17	ENSG00000265100	lncRNA	AC005332.1	lncRNA	AC005332.1-201	1310	1.71423	1.0402	1.51698	0.638148	0.451174	0.506125
ENST00000591222.1	chr17	ENSG00000267731	lncRNA	AC005332.2	lncRNA	AC005332.2-201	2919	1.53863	1.63389	2.2369	2.57751	0.0163021	0.0219439
ENST00000613178.1	chr17	ENSG00000274561	lncRNA	AC005332.3	lncRNA	AC005332.3-201	446	39.4413	28.2615	21.642	17.4942	0.0366469	0.04833
ENST00000614046.1	chr17	ENSG00000274712	lncRNA	AC005332.4	lncRNA	AC005332.4-201	2005	13.6269	11.2139	14.3008	14.3151	0.154281	0.188664
ENST00000622750.1	chr17	ENSG00000277476	lncRNA	AC005332.5	lncRNA	AC005332.5-201	2735	11.2213	7.59803	7.57738	6.41881	0.161683	0.197357
ENST00000620266.1	chr17	ENSG00000278730	lncRNA	AC005332.6	lncRNA	AC005332.6-201	2921	21.7824	17.0275	15.1616	17.2671	0.159805	0.195154
ENST00000612725.1	chr17	ENSG00000278740	lncRNA	AC005332.7	lncRNA	AC005332.7-201	619	1.20928	2.2014	5.96219	5.40209	0.0094738	0.0129804
ENST00000544163.1	chr12	ENSG00000256706	lncRNA	AC005342.2	lncRNA	AC005342.2-201	315	0	1.08148	0	0	0.14031	0.172248
ENST00000668721.1	chr12	ENSG00000287698	lncRNA	AC005343.4	lncRNA	AC005343.4-201	687	2.17917	0.495875	0	0.405615	0.139563	0.172248
ENST00000513329.1	chr5	ENSG00000250994	lncRNA	AC005355.1	lncRNA	AC005355.1-201	714	0.524192	1.90849	0	0.390277	0.114523	0.144337
ENST00000618631.1	chr16	ENSG00000277602	lncRNA	AC005363.2	lncRNA	AC005363.2-201	242	0	0	2.34622	3.45444	0.00207408	0.0113555
ENST00000605126.1	chr7	ENSG00000270512	processed_pseudogene	AC005377.1	processed_pseudogene	AC005377.1-201	456	0	0	2.49028	1.22218	0.00999995	0.013683
ENST00000585647.2	chr19	ENSG00000267159	lncRNA	AC005379.1	lncRNA	AC005379.1-201	328	2.28215	2.07723	1.73105	1.69913	0.00736834	0.0113555
ENST00000597837.2	chr19	ENSG00000268938	lncRNA	AC005387.1	lncRNA	AC005387.1-201	352	13.8226	6.77461	16.1302	11.8746	0.335093	0.386397
ENST00000596596.1	chr19	ENSG00000269191	lncRNA	AC005387.2	lncRNA	AC005387.2-201	440	4.2531	4.64545	9.67814	5.06651	0.286688	0.334179
ENST00000613285.1	chr19	ENSG00000275162	lncRNA	AC005391.1	lncRNA	AC005391.1-201	341	0	0.99902	4.16264	0.817178	0.285512	0.332858
ENST00000595748.1	chr19	ENSG00000231412	lncRNA	AC005392.2	lncRNA	AC005392.2-201	301	2.48686	2.26356	0	0	2.53511e-05	0.0113555
ENST00000617916.1	chr19	ENSG00000276445	lncRNA	AC005393.1	lncRNA	AC005393.1-201	584	27.5578	26.2499	15.5557	14.3146	0.00033053	0.0113555
ENST00000659178.1	chr7	ENSG00000287249	lncRNA	AC005400.1	lncRNA	AC005400.1-201	860	1.7408	2.37674	0.660214	0.972062	0.0189771	0.0254481
ENST00000580270.1	chr17	ENSG00000266368	lncRNA	AC005410.2	lncRNA	AC005410.2-201	463	0	2.94312	0.613158	0	0.458965	0.514086
ENST00000554427.1	chr14	ENSG00000259079	processed_pseudogene	AC005476.1	processed_pseudogene	AC005476.1-201	397	0	0.858101	1.43019	0	0.993781	0.995449
ENST00000554634.1	chr14	ENSG00000259146	lncRNA	AC005476.2	lncRNA	AC005476.2-202	464	0	2.93678	1.22367	0.600556	0.972302	0.978985
ENST00000602790.1	chr14	ENSG00000270000	lncRNA	AC005479.2	lncRNA	AC005479.2-201	431	0	0	1.97605	0	0.413905	0.470333
ENST00000624550.2	chr14	ENSG00000279461	processed_pseudogene	AC005480.2	processed_pseudogene	AC005480.2-201	75	0	0	0	3.71544	0.549961	0.587101
ENST00000650511.1	chr17	ENSG00000285931	lncRNA	AC005495.2	lncRNA	AC005495.2-201	511	2.92973	2	1.11112	0	0.0788835	0.101089
ENST00000623521.1	chr19	ENSG00000279599	TEC	AC005514.1	TEC	AC005514.1-201	208	1.79939	3.27563	1.36487	4.0191	0.820793	0.837666
ENST00000554532.2	chr14	ENSG00000258559	lncRNA	AC005519.1	lncRNA	AC005519.1-201	1367	10.6779	9.71907	17.4447	18.1423	0.00056338	0.0113555
ENST00000602874.1	chr14	ENSG00000270140	lncRNA	AC005520.3	lncRNA	AC005520.3-201	370	0	0.920719	0	1.50626	0.996319	0.996749
ENST00000604337.1	chr14	ENSG00000270576	processed_pseudogene	AC005520.4	processed_pseudogene	AC005520.4-201	90	4.15859	0	0	0	0.165561	0.198802
ENST00000648345.1	chr14	ENSG00000273711	lncRNA	AC005520.5	lncRNA	AC005520.5-201	2017	1.11335	1.35118	0.422249	0.967082	0.123498	0.155058
ENST00000479299.2	chr7	ENSG00000250614	lncRNA	AC005522.1	lncRNA	AC005522.1-201	453	0	0	0	3.69083	0.388765	0.444633
ENST00000598782.1	chr19	ENSG00000268536	lncRNA	AC005523.1	lncRNA	AC005523.1-201	418	0	0.81499	1.35834	0	0.993781	0.995449
ENST00000431047.1	chr7	ENSG00000234450	processed_pseudogene	AC005534.2	processed_pseudogene	AC005534.2-201	433	3.45748	0	0	0	0.225011	0.265304
ENST00000591837.1	chr19	ENSG00000266897	lncRNA	AC005546.1	lncRNA	AC005546.1-201	391	4.7861	8.71268	12.3431	8.55216	0.240226	0.282487
ENST00000641816.1	chr19	ENSG00000284638	protein_coding	AC005551.1	protein_coding	AC005551.1-201	493	2.27752	0	0	0	0.210607	0.248963
ENST00000578265.5	chr17	ENSG00000214719	lncRNA	AC005562.1	lncRNA	AC005562.1-204	704	1.06327	0.483901	0	0	0.00651168	0.0113555
ENST00000661384.1	chr17	ENSG00000214719	lncRNA	AC005562.1	lncRNA	AC005562.1-209	2349	0	0	0.604283	1.18628	0.00747976	0.0113555
ENST00000618264.1	chr17	ENSG00000273609	unprocessed_pseudogene	AC005562.2	unprocessed_pseudogene	AC005562.2-201	111	0	0	2.55759	0	0.551867	0.587101
ENST00000622962.1	chr19	ENSG00000280247	TEC	AC005578.1	TEC	AC005578.1-201	1020	0.366934	1.33595	0	0.546388	0.237541	0.279511
ENST00000488310.1	chr7	ENSG00000240449	lncRNA	AC005586.1	lncRNA	AC005586.1-201	577	11.0271	13.5794	7.87222	8.21002	0.0211349	0.0282629
ENST00000439168.1	chr7	ENSG00000226509	processed_pseudogene	AC005588.1	processed_pseudogene	AC005588.1-201	162	0	0	0	1.72011	0.549961	0.587101
ENST00000624894.1	chr5	ENSG00000279584	TEC	AC005593.1	TEC	AC005593.1-201	515	0	0	0	1.62325	0.404782	0.461016
ENST00000654451.1	chr16	ENSG00000261790	lncRNA	AC005606.2	lncRNA	AC005606.2-203	2040	3.11894	3.00588	1.39163	2.18555	0.0431218	0.0564694
ENST00000625195.1	chr5	ENSG00000278901	lncRNA	AC005609.1	lncRNA	AC005609.1-201	617	1.2132	0.552133	0	0	0.00651168	0.0113555
ENST00000660962.1	chr5	ENSG00000279726	lncRNA	AC005609.5	lncRNA	AC005609.5-203	729	3.08043	1.86922	0.778853	0.764493	0.0186567	0.0250302
ENST00000595508.1	chr19	ENSG00000269749	lncRNA	AC005614.2	lncRNA	AC005614.2-201	461	0.811871	2.21692	1.84745	2.41786	0.437141	0.493424
ENST00000606901.1	chr5	ENSG00000272070	lncRNA	AC005618.1	lncRNA	AC005618.1-201	3148	1.30781	2.70542	1.17236	0.88519	0.15769	0.192648
ENST00000670972.1	chr5	ENSG00000288095	lncRNA	AC005618.4	lncRNA	AC005618.4-201	1508	2.73011	3.16268	2.25909	2.95658	0.310194	0.360059
ENST00000564271.2	chr16	ENSG00000261596	lncRNA	AC005632.3	lncRNA	AC005632.3-201	828	1.35606	4.11432	3.08578	3.70198	0.542369	0.587101
ENST00000605544.1	chr16	ENSG00000271609	processed_pseudogene	AC005632.4	processed_pseudogene	AC005632.4-201	308	0	1.10606	0.921728	0	0.716985	0.73833
ENST00000654954.1	chr16	ENSG00000287809	lncRNA	AC005632.6	lncRNA	AC005632.6-201	1715	1.09117	1.39047	2.64856	2.76221	0.00422591	0.0113555
ENST00000574741.1	chr17	ENSG00000262879	lncRNA	AC005670.3	lncRNA	AC005670.3-210	836	0.895389	2.44497	1.01875	0.666646	0.252339	0.296179
ENST00000658121.1	chr17	ENSG00000262879	lncRNA	AC005670.3	lncRNA	AC005670.3-234	8712	5.62784	6.21739	5.4745	4.22209	0.13793	0.17197
ENST00000659775.1	chr17	ENSG00000262879	lncRNA	AC005670.3	lncRNA	AC005670.3-217	1314	2.84835	4.14814	1.29631	1.06034	0.0140147	0.0189731
ENST00000668604.1	chr17	ENSG00000262879	lncRNA	AC005670.3	lncRNA	AC005670.3-214	658	4.55043	4.65957	5.17736	5.08191	0.0656215	0.0846355
ENST00000561486.1	chr4	ENSG00000261490	lncRNA	AC005674.2	lncRNA	AC005674.2-201	3510	0.959674	0.970558	0.88969	1.11146	0.95604	0.964888
ENST00000572876.1	chr17	ENSG00000262050	lncRNA	AC005696.1	lncRNA	AC005696.1-201	443	16.8972	9.99697	7.04924	3.77415	0.0629126	0.0812749
ENST00000608984.1	chr17	ENSG00000272911	lncRNA	AC005696.3	lncRNA	AC005696.3-201	303	0	1.12431	0.936938	0	0.716985	0.73833
ENST00000614400.1	chr17	ENSG00000277200	lncRNA	AC005696.4	lncRNA	AC005696.4-201	3147	51.8535	43.5169	42.3087	42.4141	0.103958	0.131673
ENST00000618393.1	chr17	ENSG00000274378	unprocessed_pseudogene	AC005702.3	unprocessed_pseudogene	AC005702.3-201	416	0	0	0.682433	1.3397	0.0131707	0.0178519
ENST00000580422.1	chr17	ENSG00000266667	lncRNA	AC005703.4	lncRNA	AC005703.4-201	538	0.695674	0	0.52768	1.0359	0.372098	0.426814
ENST00000516540.1	chr17	ENSG00000252349	snoRNA	AC005722.2	snoRNA	AC005722.2-201	91	0	0	12.4788	3.06217	0.0641022	0.08273
ENST00000584196.1	chr17	ENSG00000258472	protein_coding	AC005726.1	nonsense_mediated_decay	AC005726.1-203	2103	6.58492	10.0434	3.23985	3.57763	0.0246011	0.0327848
ENST00000582858.1	chr17	ENSG00000264608	lncRNA	AC005726.3	lncRNA	AC005726.3-201	458	22.0641	16.3639	11.1573	7.30108	0.030933	0.04098
ENST00000564549.1	chr17	ENSG00000261033	lncRNA	AC005730.2	lncRNA	AC005730.2-201	1184	0	0.863174	1.43864	1.41212	0.121118	0.152213
ENST00000583067.1	chr17	ENSG00000266126	lncRNA	AC005730.3	lncRNA	AC005730.3-201	366	1.0226	0.930781	0.775661	1.52272	0.981582	0.985008
ENST00000571302.2	chr16	ENSG00000262185	lncRNA	AC005736.1	lncRNA	AC005736.1-201	1185	0	2.01237	0.239571	1.88123	0.815996	0.833291
ENST00000511085.1	chr5	ENSG00000250347	processed_pseudogene	AC005740.2	processed_pseudogene	AC005740.2-201	419	0	0	0.677547	1.33011	0.0131707	0.0178519
ENST00000520882.1	chr5	ENSG00000254099	lncRNA	AC005740.3	lncRNA	AC005740.3-201	344	1.088	0	0.825268	0.810052	0.609503	0.642092
ENST00000585495.1	chr17	ENSG00000266934	lncRNA	AC005746.1	lncRNA	AC005746.1-202	716	1.04545	0.951581	0	0	2.53511e-05	0.0113555
ENST00000589244.1	chr17	ENSG00000266934	lncRNA	AC005746.1	lncRNA	AC005746.1-201	672	1.11391	0	0	0	0.188984	0.224457
ENST00000591432.1	chr19	ENSG00000267044	lncRNA	AC005757.1	lncRNA	AC005757.1-201	472	0.792951	0	0	1.77113	0.880605	0.894041
ENST00000586408.1	chr19	ENSG00000267630	transcribed_unprocessed_pseudogene	AC005758.1	transcribed_unprocessed_pseudogene	AC005758.1-201	625	1.19767	0	0	0	0.188984	0.224457
ENST00000596473.1	chr19	ENSG00000268650	lncRNA	AC005759.1	lncRNA	AC005759.1-203	267	0	0	0	1.04366	0.549961	0.587101
ENST00000592413.2	chr19	ENSG00000266933	lncRNA	AC005775.1	lncRNA	AC005775.1-201	850	2.64193	0.801567	2.33793	2.29483	0.388703	0.444576
ENST00000603164.2	chr19	ENSG00000270802	processed_pseudogene	AC005776.1	processed_pseudogene	AC005776.1-201	290	0	0	3.91575	0.960889	0.0641022	0.08273
ENST00000609708.1	chr19	ENSG00000273218	lncRNA	AC005776.2	lncRNA	AC005776.2-201	1769	1.05787	2.50348	1.60482	1.57523	0.827563	0.844287
ENST00000588332.1	chr19	ENSG00000267148	unprocessed_pseudogene	AC005777.1	unprocessed_pseudogene	AC005777.1-201	187	4.00292	3.64349	0	4.47045	0.298559	0.347347
ENST00000597164.2	chr19	ENSG00000268189	lncRNA	AC005785.1	lncRNA	AC005785.1-202	237	14.2129	11.4993	7.18714	10.5819	0.0974568	0.123823
ENST00000624655.1	chr19	ENSG00000279203	TEC	AC005785.2	TEC	AC005785.2-201	631	4.74514	7.01848	3.14936	3.09129	0.0387996	0.0510381
ENST00000588553.1	chr19	ENSG00000266959	processed_pseudogene	AC005786.1	processed_pseudogene	AC005786.1-201	154	0	6.63635	3.68691	3.61893	0.64157	0.674128
ENST00000592368.1	chr19	ENSG00000267231	lncRNA	AC005786.2	lncRNA	AC005786.2-201	369	1.01429	0	0	0	0.165561	0.198802
ENST00000623369.1	chr19	ENSG00000279590	TEC	AC005786.4	TEC	AC005786.4-201	682	0	1.99804	0.832528	0.408589	0.972302	0.978985
ENST00000516599.1	chr19	ENSG00000252408	snoRNA	AC005787.1	snoRNA	AC005787.1-201	73	0	0	0	3.81723	0.549961	0.587101
ENST00000619774.1	chr19	ENSG00000274447	lncRNA	AC005790.1	lncRNA	AC005790.1-201	450	1.66343	5.29925	0.630871	0	0.0682354	0.0879011
ENST00000623214.1	chr19	ENSG00000279617	TEC	AC005796.1	TEC	AC005796.1-201	433	0.864371	1.57351	0	1.2871	0.290274	0.338131
ENST00000414124.1	chr17	ENSG00000235554	processed_pseudogene	AC005822.1	processed_pseudogene	AC005822.1-201	1034	8.68718	7.90714	6.58937	9.43233	0.658872	0.691122
ENST00000656935.1	chr17	ENSG00000226797	lncRNA	AC005828.1	lncRNA	AC005828.1-202	376	0	1.81205	3.02013	2.22333	0.162733	0.198587
ENST00000582741.1	chr17	ENSG00000265971	lncRNA	AC005828.5	lncRNA	AC005828.5-201	355	2.10858	2.87887	0.799696	3.13981	0.443878	0.498713
ENST00000606610.1	chr17	ENSG00000271749	unprocessed_pseudogene	AC005828.6	unprocessed_pseudogene	AC005828.6-201	232	0	0	1.22367	0	0.551867	0.587101
ENST00000562555.1	chr17	ENSG00000261575	transcribed_unprocessed_pseudogene	AC005829.1	transcribed_unprocessed_pseudogene	AC005829.1-202	298	7.53569	8.00222	0.952658	3.74037	0.0451161	0.0589829
ENST00000570002.2	chr17	ENSG00000261575	transcribed_unprocessed_pseudogene	AC005829.1	lncRNA	AC005829.1-201	483	2.32468	0	0.587768	0	0.526383	0.584779
ENST00000571422.1	chr17	ENSG00000262539	processed_pseudogene	AC005829.2	processed_pseudogene	AC005829.2-201	1056	6.02522	2.9034	1.34419	2.90269	0.173343	0.207335
ENST00000624384.1	chr12	ENSG00000280202	TEC	AC005831.1	TEC	AC005831.1-201	1697	1.54385	3.41268	5.68788	4.59777	0.0867636	0.110742
ENST00000648836.1	chr12	ENSG00000255639	protein_coding	AC005833.1	protein_coding	AC005833.1-201	3317	2.82087	1.95136	4.36494	3.7804	0.0335138	0.0443142
ENST00000565271.1	chr17	ENSG00000261335	lncRNA	AC005837.1	lncRNA	AC005837.1-201	1717	3.92365	2.38089	0.496026	1.13605	0.0335981	0.0444227
ENST00000613268.1	chr17	ENSG00000274051	misc_RNA	AC005837.3	misc_RNA	AC005837.3-201	181	6.20342	0	9.41079	16.935	0.118074	0.148611
ENST00000612163.1	chr17	ENSG00000277382	lncRNA	AC005837.4	lncRNA	AC005837.4-201	286	10.4692	4.76456	7.94104	8.76895	0.683116	0.714819
ENST00000584643.1	chr17	ENSG00000266538	lncRNA	AC005838.2	lncRNA	AC005838.2-201	317	1.18067	0	0	1.75809	0.97893	0.98375
ENST00000624148.1	chr17	ENSG00000279089	TEC	AC005839.1	TEC	AC005839.1-201	3213	9.78491	12.4052	24.8284	25.4981	0.00328198	0.0113555
ENST00000619166.1	chr12	ENSG00000276718	lncRNA	AC005840.4	lncRNA	AC005840.4-201	599	1.24966	1.13745	1.89577	1.86082	0.00286595	0.0113555
ENST00000662026.1	chr12	ENSG00000287712	lncRNA	AC005865.2	lncRNA	AC005865.2-201	1256	0.893964	0.271231	0.226029	1.10931	0.977449	0.983183
ENST00000584125.1	chr17	ENSG00000264083	lncRNA	AC005899.1	lncRNA	AC005899.1-201	563	0	1.21018	1.51275	0	0.932393	0.942893
ENST00000584721.1	chr17	ENSG00000266385	lncRNA	AC005899.5	lncRNA	AC005899.5-201	552	0	0	0	1.00963	0.435757	0.491962
ENST00000620729.1	chr17	ENSG00000274341	lncRNA	AC005899.6	lncRNA	AC005899.6-201	297	2.52036	2.29405	5.73519	6.56769	0.00231202	0.0113555
ENST00000618199.1	chr17	ENSG00000278668	lncRNA	AC005899.7	lncRNA	AC005899.7-201	588	0	0	2.41405	1.42172	0.0039335	0.0113555
ENST00000623710.1	chr17	ENSG00000279762	lncRNA	AC005899.8	lncRNA	AC005899.8-202	583	1.28395	0	0.973901	0.477972	0.706667	0.732153
ENST00000619883.1	chr12	ENSG00000278356	lncRNA	AC005911.1	lncRNA	AC005911.1-201	456	7.38696	5.22952	4.35799	3.05546	0.0620736	0.0802339
ENST00000495392.1	chr12	ENSG00000227081	processed_pseudogene	AC005912.1	processed_pseudogene	AC005912.1-201	255	419.773	380.744	224.887	256.802	0.00335186	0.0113555
ENST00000509833.1	chr17	ENSG00000249870	lncRNA	AC005920.2	lncRNA	AC005920.2-201	332	0	1.0261	0.855097	0	0.716985	0.73833
ENST00000506394.1	chr17	ENSG00000251665	lncRNA	AC005920.3	lncRNA	AC005920.3-201	527	1.42039	0	0	0	0.188984	0.224457
ENST00000623774.1	chr17	ENSG00000278963	TEC	AC005921.3	TEC	AC005921.3-201	2151	0.347999	2.37563	2.90359	2.46141	0.220537	0.260227
ENST00000591962.1	chr19	ENSG00000267138	lncRNA	AC005954.1	lncRNA	AC005954.1-201	337	3.3318	6.06527	10.9513	3.30751	0.72142	0.742671
ENST00000586503.1	chr19	ENSG00000267205	lncRNA	AC005954.2	lncRNA	AC005954.2-201	556	0.673152	1.83813	0.510597	1.50355	0.60275	0.636541
ENST00000611427.1	chr17	ENSG00000278627	lncRNA	AC005962.1	lncRNA	AC005962.1-201	652	4.01827	2.08998	3.04792	3.8465	0.653072	0.685593
ENST00000448096.1	chr7	ENSG00000226824	lncRNA	AC006001.2	lncRNA	AC006001.2-201	393	0.952348	0.866835	0.722372	1.41811	0.981582	0.985008
ENST00000662347.1	chr7	ENSG00000226824	lncRNA	AC006001.2	lncRNA	AC006001.2-206	1809	1.44826	0.564952	0.156933	0.924238	0.344494	0.396661
ENST00000449307.3	chr7	ENSG00000229180	transcribed_unprocessed_pseudogene	AC006001.3	lncRNA	AC006001.3-201	7092	3.6414	3.12229	1.76132	2.20034	0.012725	0.0173063
ENST00000625310.1	chr7	ENSG00000229180	transcribed_unprocessed_pseudogene	AC006001.3	lncRNA	AC006001.3-204	1028	2.91263	4.63942	2.20928	0.813204	0.0894254	0.114015
ENST00000638711.1	chr7	ENSG00000229180	transcribed_unprocessed_pseudogene	AC006001.3	lncRNA	AC006001.3-205	2103	11.924	14.2552	14.1744	11.2629	0.663381	0.695577
ENST00000639153.1	chr7	ENSG00000229180	transcribed_unprocessed_pseudogene	AC006001.3	lncRNA	AC006001.3-207	563	2.65913	1.81527	0.504249	0.494952	0.0054518	0.0113555
ENST00000653791.1	chr7	ENSG00000286912	lncRNA	AC006008.1	lncRNA	AC006008.1-201	1113	1.00882	1.5304	1.27535	1.25183	0.795747	0.814484
ENST00000424630.1	chr7	ENSG00000229591	lncRNA	AC006017.1	lncRNA	AC006017.1-201	673	1.66838	5.0619	4.64014	2.89837	0.758908	0.779228
ENST00000603944.1	chr7	ENSG00000270577	processed_pseudogene	AC006023.1	processed_pseudogene	AC006023.1-201	259	0	0	1.09611	0	0.551867	0.587101
ENST00000609916.1	chr7	ENSG00000273444	unprocessed_pseudogene	AC006023.2	unprocessed_pseudogene	AC006023.2-201	167	0	2.03992	3.39991	1.66861	0.318495	0.368146
ENST00000440505.1	chr7	ENSG00000231916	processed_pseudogene	AC006033.1	processed_pseudogene	AC006033.1-201	426	0.878575	1.59937	0.666413	1.96238	0.820793	0.837666
ENST00000425322.1	chr7	ENSG00000229379	lncRNA	AC006041.1	lncRNA	AC006041.1-201	328	0	1.03862	0	0	0.14031	0.172248
ENST00000449931.1	chr7	ENSG00000227719	lncRNA	AC006042.1	lncRNA	AC006042.1-201	524	0	0.650126	1.08356	0	0.993781	0.995449
ENST00000428660.1	chr7	ENSG00000233108	lncRNA	AC006042.2	lncRNA	AC006042.2-201	568	2.63572	0	0.49981	0	0.502658	0.559941
ENST00000454684.1	chr7	ENSG00000233264	processed_pseudogene	AC006042.3	processed_pseudogene	AC006042.3-201	1469	0.254781	0.463807	1.54604	0.948461	0.046512	0.0607425
ENST00000451066.1	chr7	ENSG00000234141	lncRNA	AC006042.4	lncRNA	AC006042.4-201	692	1.08171	0.492292	0.820497	0.402685	0.48183	0.537975
ENST00000568686.1	chr3	ENSG00000261786	lncRNA	AC006058.1	lncRNA	AC006058.1-201	5067	0.960242	0.806787	1.45672	2.0348	0.0388307	0.0510773
ENST00000606217.1	chr3	ENSG00000272121	lncRNA	AC006058.3	lncRNA	AC006058.3-201	1069	1.75057	1.27471	0	0.260672	0.0150268	0.020319
ENST00000624016.1	chr3	ENSG00000280435	TEC	AC006058.4	TEC	AC006058.4-201	1670	0.896462	0.407983	1.35996	1.00117	0.14057	0.172549
ENST00000653434.1	chr3	ENSG00000230084	lncRNA	AC006059.1	lncRNA	AC006059.1-204	2425	3.5498	3.51202	11.5898	11.9507	1.81685e-05	0.0113555
ENST00000499202.2	chr12	ENSG00000245667	lncRNA	AC006064.1	lncRNA	AC006064.1-201	560	2.00503	3.04166	2.0278	1.49281	0.153081	0.187245
ENST00000501075.2	chr12	ENSG00000247853	lncRNA	AC006064.2	lncRNA	AC006064.2-201	2196	1.0226	0.31026	0.646385	0.634467	0.881992	0.895378
ENST00000537921.1	chr12	ENSG00000255966	lncRNA	AC006064.3	lncRNA	AC006064.3-201	477	1.56928	0.714184	1.19032	0.584188	0.48183	0.537975
ENST00000623591.1	chr5	ENSG00000279799	TEC	AC006077.2	TEC	AC006077.2-201	457	4.09489	0.74544	2.48483	3.04877	0.588275	0.622009
ENST00000570409.1	chr16	ENSG00000263235	lncRNA	AC006111.2	lncRNA	AC006111.2-201	1068	13.3168	7.01746	1.5949	2.60916	0.0279631	0.0371513
ENST00000587908.1	chr19	ENSG00000266907	processed_pseudogene	AC006116.1	processed_pseudogene	AC006116.1-201	2171	0.344793	1.56917	0.523062	1.02684	0.885947	0.899095
ENST00000591836.1	chr19	ENSG00000267776	lncRNA	AC006116.10	lncRNA	AC006116.10-201	581	3.86512	1.17269	0.977253	3.83694	0.877441	0.891386
ENST00000651165.1	chr19	ENSG00000285996	lncRNA	AC006116.11	lncRNA	AC006116.11-201	3334	0.561297	0.919614	0.936657	1.08655	0.244328	0.287095
ENST00000589671.1	chr19	ENSG00000267192	lncRNA	AC006116.4	lncRNA	AC006116.4-201	452	0.828037	2.26106	1.25616	4.3155	0.582239	0.61595
ENST00000591936.1	chr19	ENSG00000267298	lncRNA	AC006116.5	lncRNA	AC006116.5-201	559	0	0	1.52357	0	0.413905	0.470333
ENST00000649073.1	chr12	ENSG00000213970	transcribed_processed_pseudogene	AC006122.1	lncRNA	AC006122.1-201	772	0.969618	1.32383	2.94189	3.2486	0.00449624	0.0113555
ENST00000624704.1	chr19	ENSG00000279716	TEC	AC006128.1	TEC	AC006128.1-201	1661	16.2237	13.3313	14.6988	11.9113	0.321396	0.371409
ENST00000661023.1	chr19	ENSG00000287766	lncRNA	AC006130.3	lncRNA	AC006130.3-201	1424	1.31416	1.67462	5.18342	4.69648	0.00151083	0.0113555
ENST00000412014.1	chr7	ENSG00000226323	lncRNA	AC006150.1	lncRNA	AC006150.1-201	263	0	0	0	1.05954	0.549961	0.587101
ENST00000424882.2	X	ENSG00000223391	processed_pseudogene	AC006210.1	processed_pseudogene	AC006210.1-201	111	0	3.06906	0	0	0.14031	0.172248
ENST00000616184.1	chr19	ENSG00000277806	lncRNA	AC006213.4	lncRNA	AC006213.4-201	634	5.31302	4.29862	1.79112	1.31857	0.00383592	0.0113555
ENST00000619673.1	chr19	ENSG00000278492	lncRNA	AC006213.5	lncRNA	AC006213.5-201	288	1.29956	1.18287	0	0	6.92238e-05	0.0113555
ENST00000603816.1	chr17	ENSG00000271392	lncRNA	AC006237.1	lncRNA	AC006237.1-201	480	2.3392	2.12916	6.50586	5.80537	0.000917822	0.0113555
ENST00000603259.1	chr3	ENSG00000270941	processed_pseudogene	AC006254.2	processed_pseudogene	AC006254.2-201	279	1.34148	1.22103	2.03507	2.99632	0.079997	0.102418
ENST00000624348.1	chr19	ENSG00000279452	TEC	AC006277.1	TEC	AC006277.1-201	1610	6.50909	2.96231	3.17395	3.11543	0.345281	0.397522
ENST00000437571.1	Y	ENSG00000233619	processed_pseudogene	AC006328.1	processed_pseudogene	AC006328.1-201	379	0.987527	0	1.49811	3.67622	0.130978	0.163702
ENST00000623198.2	Y	ENSG00000284380	unprocessed_pseudogene	AC006328.2	unprocessed_pseudogene	AC006328.2-201	397	2.82826	0	0.715093	0.701909	0.891742	0.904262
ENST00000624598.1	chr7	ENSG00000280388	TEC	AC006330.1	TEC	AC006330.1-201	1987	0.188361	0.514342	1.7145	1.12192	0.0421337	0.0552064
ENST00000607957.1	chr7	ENSG00000272686	lncRNA	AC006333.2	lncRNA	AC006333.2-201	2099	18.7226	18.989	15.2834	11.5499	0.0431975	0.0565641
ENST00000555526.1	chr14	ENSG00000258513	transcribed_processed_pseudogene	AC006349.1	transcribed_processed_pseudogene	AC006349.1-201	235	0	0	2.4161	1.18578	0.0151206	0.0203873
ENST00000426193.6	chr7	ENSG00000236861	lncRNA	AC006378.1	lncRNA	AC006378.1-201	563	0.664783	0	1.0085	0.494952	0.377867	0.432781
ENST00000623178.1	chr7	ENSG00000278959	TEC	AC006378.2	TEC	AC006378.2-201	2476	0.15116	0.275174	2.06384	3.48885	0.0200738	0.0268723
ENST00000624491.2	Y	ENSG00000279115	processed_pseudogene	AC006386.2	processed_pseudogene	AC006386.2-201	75	0	4.54221	0	0	0.14031	0.172248
ENST00000573007.1	chr17	ENSG00000263345	lncRNA	AC006435.2	lncRNA	AC006435.2-202	442	15.2419	10.7903	6.4229	3.78269	0.0273344	0.036334
ENST00000574290.1	chr17	ENSG00000263345	lncRNA	AC006435.2	lncRNA	AC006435.2-201	846	31.853	33.825	36.9127	43.8079	0.133383	0.166621
ENST00000625037.1	chr17	ENSG00000279872	TEC	AC006435.4	TEC	AC006435.4-201	234	0	0	0	1.19085	0.549961	0.587101
ENST00000577621.1	chr17	ENSG00000266588	lncRNA	AC006441.4	lncRNA	AC006441.4-202	510	0	0.667973	0.556651	1.09278	0.312164	0.361732
ENST00000618407.1	chr17	ENSG00000275532	lncRNA	AC006449.2	lncRNA	AC006449.2-201	486	3.08043	12.6173	15.7718	6.88044	0.544559	0.587101
ENST00000620144.1	chr17	ENSG00000275665	lncRNA	AC006449.3	lncRNA	AC006449.3-201	563	0.664783	1.21018	3.52974	5.44447	0.0240818	0.0321071
ENST00000610658.1	chr17	ENSG00000277182	lncRNA	AC006449.5	lncRNA	AC006449.5-201	2098	3.7463	4.38417	4.19478	4.64872	0.568318	0.602513
ENST00000612330.1	chr17	ENSG00000277969	lncRNA	AC006449.6	lncRNA	AC006449.6-201	2296	5.86839	8.01218	5.31679	6.9179	0.447598	0.50226
ENST00000421041.1	chr9	ENSG00000231227	lncRNA	AC006450.1	lncRNA	AC006450.1-201	460	0.813636	0.740578	2.46863	0.605778	0.619863	0.652501
ENST00000429482.1	chr9	ENSG00000234921	lncRNA	AC006450.2	lncRNA	AC006450.2-201	581	5.1535	6.44979	6.84077	1.43885	0.363198	0.41733
ENST00000453529.2	chr9	ENSG00000236668	lncRNA	AC006450.3	lncRNA	AC006450.3-201	2146	12.0339	8.09598	3.5718	1.94775	0.0181164	0.0243304
ENST00000649584.1	chr7	ENSG00000285904	lncRNA	AC006452.1	lncRNA	AC006452.1-201	4071	1.93066	1.42258	1.04603	1.43744	0.158526	0.193642
ENST00000635968.1	chr2	ENSG00000283196	transcribed_unprocessed_pseudogene	AC006453.2	lncRNA	AC006453.2-202	827	0.905134	1.64772	5.49247	5.72815	0.00431489	0.0113555
ENST00000636531.1	chr2	ENSG00000283196	transcribed_unprocessed_pseudogene	AC006453.2	lncRNA	AC006453.2-201	1196	2.19056	2.84838	6.6463	5.82479	0.0052887	0.0113555
ENST00000637196.1	chr2	ENSG00000283196	transcribed_unprocessed_pseudogene	AC006453.2	lncRNA	AC006453.2-203	774	2.90134	5.72178	0.733571	0.720046	0.028221	0.0374877
ENST00000639359.1	chr2	ENSG00000284052	lncRNA	AC006460.2	lncRNA	AC006460.2-205	574	0.652043	1.18699	2.96751	3.88373	0.0152084	0.0205036
ENST00000438721.1	chr7	ENSG00000232887	processed_pseudogene	AC006466.1	processed_pseudogene	AC006466.1-201	289	1.29506	0	0.982326	0	0.705432	0.732029
ENST00000449887.1	chr7	ENSG00000228019	unprocessed_pseudogene	AC006480.1	unprocessed_pseudogene	AC006480.1-201	378	0.99014	3.60493	1.50207	1.47438	0.511397	0.569112
ENST00000609770.1	chr7	ENSG00000273448	lncRNA	AC006480.2	lncRNA	AC006480.2-201	1337	5.31876	7.38916	5.52071	7.71155	0.975124	0.981001
ENST00000624246.1	chr19	ENSG00000279539	TEC	AC006486.2	TEC	AC006486.2-201	2199	1.70201	1.08443	1.42011	0.506881	0.336598	0.388013
ENST00000562493.1	chr19	ENSG00000261770	lncRNA	AC006504.1	lncRNA	AC006504.1-201	3666	12.6595	15.9832	2.24574	2.20433	0.00134897	0.0113555
ENST00000586818.1	chr19	ENSG00000267264	processed_pseudogene	AC006504.3	processed_pseudogene	AC006504.3-201	523	6.44064	7.16506	4.88533	6.39368	0.161682	0.197356
ENST00000586220.2	chr19	ENSG00000267575	lncRNA	AC006504.5	lncRNA	AC006504.5-221	715	7.85188	5.71747	4.76462	5.45624	0.109678	0.138552
ENST00000588784.1	chr19	ENSG00000267575	lncRNA	AC006504.5	lncRNA	AC006504.5-224	2401	0.467646	0.56754	1.18239	1.16059	0.00183158	0.0113555
ENST00000661017.1	chr19	ENSG00000267575	lncRNA	AC006504.5	lncRNA	AC006504.5-223	855	1.31324	0.796879	0	0.325916	0.0433482	0.0567503
ENST00000621046.2	chr19	ENSG00000281468	lncRNA	AC006504.7	lncRNA	AC006504.7-201	635	22.3974	18.2404	7.60026	9.65429	0.00566926	0.0113555
ENST00000419124.1	chr2	ENSG00000224443	processed_pseudogene	AC006509.2	processed_pseudogene	AC006509.2-201	395	0	0	0.718714	1.41093	0.0131707	0.0178519
ENST00000470614.1	chr12	ENSG00000240739	unprocessed_pseudogene	AC006511.1	unprocessed_pseudogene	AC006511.1-201	315	2.37633	1.08148	0	0.884628	0.120506	0.151469
ENST00000388966.4	chr12	ENSG00000255581	processed_pseudogene	AC006511.2	processed_pseudogene	AC006511.2-201	660	1.13416	2.5808	0	1.26663	0.190086	0.225698
ENST00000624929.1	chr12	ENSG00000279865	TEC	AC006511.3	TEC	AC006511.3-201	1783	1.88921	1.14638	0.477665	1.71915	0.418765	0.475577
ENST00000631571.1	chr12	ENSG00000282080	lncRNA	AC006511.4	lncRNA	AC006511.4-201	561	1.33431	0.607248	0	1.49015	0.479518	0.535751
ENST00000639368.1	chr12	ENSG00000284697	lncRNA	AC006511.5	retained_intron	AC006511.5-201	1209	0	0	1.40889	0.230486	0.101942	0.129234
ENST00000468816.1	chr12	ENSG00000239701	processed_pseudogene	AC006512.1	processed_pseudogene	AC006512.1-201	291	1.28616	0	0	0	0.165561	0.198802
ENST00000541449.1	chr12	ENSG00000256651	unprocessed_pseudogene	AC006518.1	unprocessed_pseudogene	AC006518.1-201	943	0.793792	0	2.70947	2.65951	0.038204	0.0502727
ENST00000542513.1	chr12	ENSG00000256682	transcribed_processed_pseudogene	AC006518.2	transcribed_processed_pseudogene	AC006518.2-201	940	1.59265	1.44964	0.604026	0.592889	0.000255177	0.0113555
ENST00000661392.1	chr5	ENSG00000287390	lncRNA	AC006525.1	lncRNA	AC006525.1-201	2582	1.01468	1.31939	0.329851	0.863386	0.120303	0.151295
ENST00000567905.1	chr19	ENSG00000261342	lncRNA	AC006538.1	lncRNA	AC006538.1-201	1585	17.4739	18.9139	18.4485	15.1196	0.309397	0.359151
ENST00000612495.1	chr19	ENSG00000276097	lncRNA	AC006538.3	lncRNA	AC006538.3-201	578	1.29506	0.589388	0.491163	0.964214	0.476956	0.533049
ENST00000481419.1	chr19	ENSG00000240673	processed_pseudogene	AC006539.1	processed_pseudogene	AC006539.1-201	501	0.747051	2.03992	0.566651	2.22481	0.810256	0.827864
ENST00000601729.1	chr19	ENSG00000268070	processed_pseudogene	AC006539.2	processed_pseudogene	AC006539.2-201	572	0	0.59557	0.99263	1.46149	0.0954836	0.121398
ENST00000628442.1	chr22	ENSG00000236540	lncRNA	AC006547.1	lncRNA	AC006547.1-201	550	3.40248	4.33575	0.516167	4.55986	0.330589	0.381393
ENST00000591211.1	chr18	ENSG00000267150	lncRNA	AC006557.1	lncRNA	AC006557.1-201	1085	15.1779	8.4774	4.18643	4.36607	0.0350238	0.0462562
ENST00000603126.1	chr18	ENSG00000270469	processed_pseudogene	AC006557.5	processed_pseudogene	AC006557.5-201	811	1.38449	0.420057	0.350052	1.03079	0.658899	0.691122
ENST00000631830.1	chr12	ENSG00000282022	lncRNA	AC006581.2	lncRNA	AC006581.2-201	455	4.93546	8.23588	6.86332	1.8373	0.337787	0.389267
ENST00000600669.1	chr19	ENSG00000269194	lncRNA	AC006942.1	lncRNA	AC006942.1-201	520	6.4778	7.2064	2.72973	2.6794	0.000724485	0.0113555
ENST00000429106.1	chr22	ENSG00000235328	processed_pseudogene	AC006946.1	processed_pseudogene	AC006946.1-201	328	2.28215	1.03862	3.4621	3.39827	0.064422	0.083129
ENST00000419980.1	chr7	ENSG00000234457	processed_pseudogene	AC006960.1	processed_pseudogene	AC006960.1-201	153	2.44623	0	0	0	0.165561	0.198802
ENST00000426169.2	chr7	ENSG00000236102	lncRNA	AC006967.2	lncRNA	AC006967.2-201	432	0.866372	0.788579	2.62863	1.93512	0.015954	0.0214848
ENST00000637928.1	chr7	ENSG00000283504	lncRNA	AC006974.1	lncRNA	AC006974.1-201	1501	1.99479	1.81567	1.51308	1.29954	0.015206	0.0205009
ENST00000637240.1	chr7	ENSG00000283648	lncRNA	AC006974.2	lncRNA	AC006974.2-201	1227	10.6761	11.6609	5.09016	5.67763	0.00158153	0.0113555
ENST00000496846.1	chr7	ENSG00000235859	processed_pseudogene	AC006978.1	processed_pseudogene	AC006978.1-201	1234	25.1739	22.9135	14.4937	14.9039	0.000560997	0.0113555
ENST00000453064.1	chr7	ENSG00000213542	processed_pseudogene	AC007000.1	processed_pseudogene	AC007000.1-201	794	19.7978	13.3006	7.86603	8.07195	0.022753	0.0303794
ENST00000459742.1	chr7	ENSG00000259628	lncRNA	AC007000.3	lncRNA	AC007000.3-201	617	1.2132	0	0	0	0.188984	0.224457
ENST00000567192.1	chr16	ENSG00000259963	processed_pseudogene	AC007012.1	processed_pseudogene	AC007012.1-201	175	0	1.94666	0	0	0.14031	0.172248
ENST00000512110.1	chr4	ENSG00000249930	processed_pseudogene	AC007016.1	processed_pseudogene	AC007016.1-201	244	1.5339	0	0	0	0.165561	0.198802
ENST00000609281.1	chr7	ENSG00000273320	lncRNA	AC007032.1	lncRNA	AC007032.1-201	847	3.09316	1.60881	1.34069	0.986982	0.107388	0.135783
ENST00000430537.1	chr7	ENSG00000227017	lncRNA	AC007036.1	lncRNA	AC007036.1-201	674	0	0.505439	0	1.24032	0.855076	0.870018
ENST00000415934.1	chr7	ENSG00000230751	lncRNA	AC007036.2	lncRNA	AC007036.2-201	437	0	2.33867	0.649639	0	0.487279	0.543643
ENST00000608095.1	chr2	ENSG00000272807	lncRNA	AC007038.2	lncRNA	AC007038.2-201	740	11.127	8.74683	6.90548	9.79068	0.310615	0.360455
ENST00000622578.1	chr2	ENSG00000277764	misc_RNA	AC007040.3	misc_RNA	AC007040.3-201	197	39.8971	36.3146	15.8518	11.3161	0.00312011	0.0113555
ENST00000438989.1	chr2	ENSG00000235411	processed_pseudogene	AC007041.1	processed_pseudogene	AC007041.1-201	1155	3.5645	1.1798	3.44112	2.41262	0.522942	0.58121
ENST00000561961.2	chr9	ENSG00000261094	lncRNA	AC007066.2	lncRNA	AC007066.2-201	1993	8.45071	9.91401	6.41001	5.31309	0.0209756	0.0280531
ENST00000566531.1	chr9	ENSG00000261094	lncRNA	AC007066.2	lncRNA	AC007066.2-202	914	8.59926	8.19984	5.59087	6.40242	0.00812005	0.0113555
ENST00000656036.1	chr9	ENSG00000286718	lncRNA	AC007066.3	lncRNA	AC007066.3-201	325	2.30322	2.09641	1.74703	0	0.170466	0.204188
ENST00000429952.5	chr2	ENSG00000231609	lncRNA	AC007098.1	lncRNA	AC007098.1-202	2069	4.88418	4.61027	5.90013	4.17515	0.919358	0.930614
ENST00000650490.1	chr2	ENSG00000231609	lncRNA	AC007098.1	lncRNA	AC007098.1-201	738	0	0.923214	1.15403	0.75517	0.303949	0.353103
ENST00000420122.1	chr2	ENSG00000237162	processed_pseudogene	AC007098.2	processed_pseudogene	AC007098.2-201	367	0	0	1.5471	0	0.440159	0.494704
ENST00000576313.1	chr17	ENSG00000263004	lncRNA	AC007114.1	lncRNA	AC007114.1-202	449	0.83357	0	1.26455	0	0.981607	0.985008
ENST00000576871.1	chr17	ENSG00000263004	lncRNA	AC007114.1	lncRNA	AC007114.1-201	713	1.57478	0.477792	0	0.390824	0.125887	0.15793
ENST00000489251.1	chr14	ENSG00000242951	processed_pseudogene	AC007182.2	processed_pseudogene	AC007182.2-201	402	10.2413	8.47428	4.94339	2.07954	0.037642	0.0495561
ENST00000623179.1	chr19	ENSG00000279407	TEC	AC007191.1	TEC	AC007191.1-201	2995	9.74734	9.21334	12.986	12.0023	0.00605718	0.0113555
ENST00000596807.1	chr19	ENSG00000269124	lncRNA	AC007193.2	lncRNA	AC007193.2-201	472	3.1718	0.72175	5.4132	5.90377	0.0660543	0.0851715
ENST00000621794.1	chr19	ENSG00000273791	unprocessed_pseudogene	AC007204.1	unprocessed_pseudogene	AC007204.1-201	555	2.69746	0	0.511517	1.50626	0.853493	0.868871
ENST00000615022.1	chr19	ENSG00000274800	unprocessed_pseudogene	AC007204.2	unprocessed_pseudogene	AC007204.2-201	616	0	0	1.38259	0	0.413905	0.470333
ENST00000570197.1	chr16	ENSG00000260488	lncRNA	AC007216.1	lncRNA	AC007216.1-201	601	1.86825	0	0.472366	1.39097	0.740914	0.761805
ENST00000562802.1	chr16	ENSG00000261216	lncRNA	AC007216.2	lncRNA	AC007216.2-201	384	2.92401	4.43575	8.13233	6.53104	0.0401296	0.0527181
ENST00000568144.1	chr16	ENSG00000261560	lncRNA	AC007216.3	lncRNA	AC007216.3-201	1495	3.75524	3.87379	2.84842	1.86393	0.0467358	0.0610271
ENST00000574364.1	chr16	ENSG00000263307	lncRNA	AC007216.4	lncRNA	AC007216.4-201	562	5.99369	4.24317	12.1235	7.43749	0.114391	0.144191
ENST00000667071.1	chr16	ENSG00000287121	lncRNA	AC007220.2	lncRNA	AC007220.2-201	601	1.2455	0.566832	0.944732	0	0.316121	0.365929
ENST00000434096.1	chr2	ENSG00000231043	processed_pseudogene	AC007238.1	processed_pseudogene	AC007238.1-201	1741	1.28985	1.56538	1.14144	1.92067	0.999993	0.999993
ENST00000383920.1	chr2	ENSG00000206647	snoRNA	AC007240.1	snoRNA	AC007240.1-201	135	27.7239	35.3283	12.6174	4.12826	0.030585	0.0405352
ENST00000608934.1	chr2	ENSG00000273063	lncRNA	AC007250.1	lncRNA	AC007250.1-201	338	5.53658	2.01578	0.839917	4.94659	0.582228	0.61595
ENST00000448547.1	chr2	ENSG00000230799	processed_pseudogene	AC007279.1	processed_pseudogene	AC007279.1-201	837	0.44716	0.814017	0	3.32925	0.947942	0.957106
ENST00000433088.1	chr7	ENSG00000231519	lncRNA	AC007285.2	lncRNA	AC007285.2-201	518	0.722534	1.31531	4.93249	5.91744	0.00490323	0.0113555
ENST00000594444.1	chr19	ENSG00000267980	lncRNA	AC007292.1	lncRNA	AC007292.1-201	746	10.0341	6.3932	3.80552	2.61475	0.0300267	0.0398164
ENST00000593524.1	chr19	ENSG00000269318	lncRNA	AC007292.2	lncRNA	AC007292.2-201	1812	2.27208	2.25607	2.66345	2.61434	0.00530952	0.0113555
ENST00000594776.1	chr19	ENSG00000269807	lncRNA	AC007292.3	lncRNA	AC007292.3-201	357	0	0	3.18086	2.34166	0.000876194	0.0113555
ENST00000414538.1	chr2	ENSG00000234818	lncRNA	AC007314.1	lncRNA	AC007314.1-201	565	1.98729	0	1.00493	1.4796	0.503534	0.560848
ENST00000467568.2	chr2	ENSG00000172974	processed_pseudogene	AC007318.1	processed_pseudogene	AC007318.1-201	881	354.306	354.973	253.602	269.485	0.00154735	0.0113555
ENST00000650256.1	chr2	ENSG00000273763	transcribed_processed_pseudogene	AC007318.2	lncRNA	AC007318.2-201	2124	1.40969	1.60389	1.60391	0.787169	0.339708	0.391386
ENST00000615362.1	KI270734.1	ENSG00000278573	pseudogene	AC007325.3	pseudogene	AC007325.3-201	603	16.1378	11.299	21.6568	16.1742	0.194081	0.230251
ENST00000613204.1	KI270734.1	ENSG00000278817	protein_coding	AC007325.4	protein_coding	AC007325.4-201	1213	35.1748	20.7826	23.8722	22.7429	0.466153	0.521704
ENST00000604539.1	chr22	ENSG00000271275	processed_pseudogene	AC007326.1	processed_pseudogene	AC007326.1-201	458	2.45157	2.97525	4.33896	5.47581	0.0335244	0.0443275
ENST00000636418.1	chr22	ENSG00000283583	unprocessed_pseudogene	AC007326.3	unprocessed_pseudogene	AC007326.3-201	176	4.2531	0	3.22605	4.74985	0.335268	0.386526
ENST00000623496.1	chr22	ENSG00000284294	lncRNA	AC007326.5	lncRNA	AC007326.5-203	228	6.56619	1.49415	3.73542	3.66655	0.913479	0.924975
ENST00000566383.2	chr16	ENSG00000261804	lncRNA	AC007342.4	lncRNA	AC007342.4-201	1358	1.10242	1.25429	0.627155	0.410394	0.0124634	0.0169567
ENST00000571340.1	chr16	ENSG00000262714	lncRNA	AC007342.5	lncRNA	AC007342.5-201	2142	2.62096	3.18082	0.927752	0.520369	0.00749668	0.0113555
ENST00000624289.1	chr16	ENSG00000279344	TEC	AC007342.6	TEC	AC007342.6-201	2594	0.432852	0.787971	1.09442	1.28909	0.0642869	0.0829646
ENST00000624610.1	chr16	ENSG00000279722	TEC	AC007342.7	TEC	AC007342.7-201	2337	0.800755	0.583083	0.485909	1.07314	0.96358	0.971217
ENST00000623278.1	chr16	ENSG00000279741	TEC	AC007342.8	TEC	AC007342.8-201	678	0.552025	3.01474	1.25616	1.644	0.942125	0.951837
ENST00000623877.1	chr16	ENSG00000280027	TEC	AC007342.9	TEC	AC007342.9-201	1385	2.70233	3.19759	0.409952	0.804788	0.00622154	0.0113555
ENST00000428806.2	chr2	ENSG00000227791	processed_pseudogene	AC007365.2	processed_pseudogene	AC007365.2-201	458	0	0	0	1.21685	0.435757	0.491962
ENST00000600936.1	chr14	ENSG00000269883	lncRNA	AC007375.3	lncRNA	AC007375.3-201	2314	0.970457	1.17776	1.47221	1.56549	0.0371135	0.0489229
ENST00000420509.1	chr2	ENSG00000227946	lncRNA	AC007383.2	lncRNA	AC007383.2-201	752	8.46095	9.51328	6.04026	7.78167	0.0888082	0.113254
ENST00000455212.1	chr2	ENSG00000227394	processed_pseudogene	AC007386.1	processed_pseudogene	AC007386.1-201	582	0	0.585337	5.36566	5.26673	0.00557994	0.0113555
ENST00000421570.1	chr2	ENSG00000224646	processed_pseudogene	AC007387.1	processed_pseudogene	AC007387.1-201	150	0	2.27111	0	0	0.14031	0.172248
ENST00000629214.1	chr2	ENSG00000281920	lncRNA	AC007389.5	lncRNA	AC007389.5-201	744	1.50916	1.37365	1.14473	1.12362	0.00598988	0.0113555
ENST00000606229.1	chr2	ENSG00000272054	lncRNA	AC007390.2	lncRNA	AC007390.2-201	3803	3.83819	3.85186	6.71846	4.54294	0.16	0.19537
ENST00000451333.1	chr2	ENSG00000231386	processed_pseudogene	AC007395.1	processed_pseudogene	AC007395.1-201	677	0.55284	2.0128	3.35471	2.05803	0.207307	0.245278
ENST00000663207.1	chr2	ENSG00000235934	lncRNA	AC007405.2	lncRNA	AC007405.2-204	2138	4.37644	3.50545	1.32784	2.21571	0.0273643	0.0363729
ENST00000429172.5	chr2	ENSG00000239467	lncRNA	AC007405.3	lncRNA	AC007405.3-201	561	3.33576	1.2145	0.506046	0	0.0628433	0.0811882
ENST00000655227.1	chr2	ENSG00000286611	lncRNA	AC007405.4	lncRNA	AC007405.4-201	550	2.04149	1.23879	2.06467	3.0399	0.221072	0.260824
ENST00000537295.1	chr12	ENSG00000256540	lncRNA	AC007406.3	lncRNA	AC007406.3-201	1063	0	0.961428	0.801201	1.57286	0.257277	0.301697
ENST00000570140.1	chr12	ENSG00000261799	lncRNA	AC007406.5	lncRNA	AC007406.5-201	3170	11.8067	14.5079	13.1647	15.1196	0.696638	0.726154
ENST00000623221.1	chr17	ENSG00000280028	TEC	AC007431.3	TEC	AC007431.3-201	587	1.27521	2.90175	0.967264	0.474715	0.102426	0.129811
ENST00000612082.1	chr2	ENSG00000277948	misc_RNA	AC007435.2	misc_RNA	AC007435.2-201	187	2.00146	1.82174	6.07256	8.94089	0.016568	0.0222919
ENST00000583452.1	chr17	ENSG00000264421	lncRNA	AC007448.3	lncRNA	AC007448.3-201	380	1.96986	1.79298	0.747084	0.73331	0.000430484	0.0113555
ENST00000585193.1	chr17	ENSG00000266473	lncRNA	AC007448.4	lncRNA	AC007448.4-201	689	1.08642	0	0	0	0.188984	0.224457
ENST00000616755.1	chr17	ENSG00000275710	lncRNA	AC007485.1	lncRNA	AC007485.1-201	206	5.45057	11.576	0	0	0.00573721	0.0113555
ENST00000623493.1	chr17	ENSG00000279059	TEC	AC007485.2	TEC	AC007485.2-201	1667	36.372	42.0979	27.9294	24.2384	0.0175545	0.0235917
ENST00000610421.1	chr16	ENSG00000275191	lncRNA	AC007497.1	lncRNA	AC007497.1-201	561	2.00146	3.64349	0.506046	0	0.0271543	0.0361029
ENST00000570282.1	chr12	ENSG00000260329	lncRNA	AC007541.1	lncRNA	AC007541.1-201	1469	9.68166	7.65281	3.67185	3.22477	0.00339961	0.0113555
ENST00000619452.1	chr12	ENSG00000277595	lncRNA	AC007546.1	lncRNA	AC007546.1-201	559	1.33908	2.43768	1.01571	1.49548	0.219961	0.25957
ENST00000541892.1	chr12	ENSG00000256564	lncRNA	AC007552.2	lncRNA	AC007552.2-201	603	0	0.564952	0.470799	1.38636	0.273434	0.319643
ENST00000426912.1	chr2	ENSG00000238165	processed_pseudogene	AC007560.1	processed_pseudogene	AC007560.1-201	237	4.73763	0	0	2.35154	0.720553	0.741846
ENST00000421819.1	Y	ENSG00000235583	unprocessed_pseudogene	AC007562.1	unprocessed_pseudogene	AC007562.1-201	517	0	1.97679	3.29469	2.69495	0.14465	0.177307
ENST00000658444.1	chr7	ENSG00000244055	lncRNA	AC007566.1	lncRNA	AC007566.1-203	4933	1.36568	1.03588	2.93503	3.05038	0.00212235	0.0113555
ENST00000568130.2	chr16	ENSG00000259843	lncRNA	AC007610.1	lncRNA	AC007610.1-201	498	1.5031	0	0	0.559554	0.562981	0.597228
ENST00000623307.1	chr16	ENSG00000279356	TEC	AC007610.4	TEC	AC007610.4-201	2125	0	0.160313	1.46956	0.917932	0.0183321	0.0246111
ENST00000565072.1	chr16	ENSG00000260086	lncRNA	AC007611.1	lncRNA	AC007611.1-203	674	0.555301	0	1.26361	0.826878	0.128913	0.161267
ENST00000544086.1	chr12	ENSG00000255670	lncRNA	AC007619.1	lncRNA	AC007619.1-201	412	2.72529	0.826859	2.75623	1.35271	0.787629	0.806882
ENST00000608131.1	chr3	ENSG00000272699	lncRNA	AC007620.3	lncRNA	AC007620.3-201	497	0	0	1.14242	1.12136	6.09006e-05	0.0113555
ENST00000604544.1	chr12	ENSG00000270857	processed_pseudogene	AC007621.1	processed_pseudogene	AC007621.1-201	437	0.856459	0.779556	0	1.27532	0.444564	0.499013
ENST00000488371.1	chr12	ENSG00000240441	processed_pseudogene	AC007622.1	processed_pseudogene	AC007622.1-201	535	1.39915	0	1.59192	1.56257	0.229912	0.270863
ENST00000546714.1	chr12	ENSG00000258136	lncRNA	AC007622.2	lncRNA	AC007622.2-202	1680	0.445563	0.405555	0.337967	1.32694	0.586168	0.619945
ENST00000541704.2	chr12	ENSG00000256139	lncRNA	AC007637.1	lncRNA	AC007637.1-201	910	0.822577	0.374358	0	1.22487	0.609335	0.642092
ENST00000438948.1	chr22	ENSG00000161132	unprocessed_pseudogene	AC007663.1	unprocessed_pseudogene	AC007663.1-201	1240	5.13116	6.3188	3.43418	4.49448	0.071318	0.0917474
ENST00000506039.1	chr22	ENSG00000249923	lncRNA	AC007663.2	lncRNA	AC007663.2-201	2228	0.83993	1.22322	0.38226	0.625354	0.057445	0.0744744
ENST00000609632.1	chr22	ENSG00000273139	lncRNA	AC007663.3	lncRNA	AC007663.3-201	465	1.60978	1.46523	1.83156	2.39706	0.180179	0.214811
ENST00000608275.1	chr22	ENSG00000273343	lncRNA	AC007663.4	lncRNA	AC007663.4-201	631	8.89713	16.1965	10.7978	12.3652	0.779074	0.798736
ENST00000616957.1	chr12	ENSG00000274624	lncRNA	AC007671.1	lncRNA	AC007671.1-201	830	5.41117	2.87309	2.39427	2.68586	0.174128	0.208241
ENST00000434035.1	chr2	ENSG00000237041	processed_pseudogene	AC007679.2	processed_pseudogene	AC007679.2-201	414	1.80808	0	0	0.673087	0.562981	0.597228
ENST00000432746.1	chr7	ENSG00000224415	processed_pseudogene	AC007683.1	processed_pseudogene	AC007683.1-201	591	0	0	0.480359	3.77202	0.125482	0.157477
ENST00000516664.1	chr2	ENSG00000252473	snoRNA	AC007684.1	snoRNA	AC007684.1-201	135	2.77239	2.52345	8.41162	8.25653	0.000208241	0.0113555
ENST00000609671.1	chr2	ENSG00000273035	lncRNA	AC007684.2	lncRNA	AC007684.2-201	477	0.784639	2.14255	3.57097	1.75257	0.355552	0.408885
ENST00000619017.1	chr14	ENSG00000273729	lncRNA	AC007686.3	lncRNA	AC007686.3-201	3487	0.536669	1.27005	1.30263	0.71922	0.82595	0.842767
ENST00000602704.1	chr3	ENSG00000270178	lncRNA	AC007687.1	lncRNA	AC007687.1-201	304	17.2362	10.0855	9.33856	9.16638	0.172887	0.206813
ENST00000475592.2	chr12	ENSG00000241352	processed_pseudogene	AC007688.2	processed_pseudogene	AC007688.2-201	759	0.493113	0.897671	1.1221	0.367138	0.817067	0.834208
ENST00000426448.1	chr22	ENSG00000215493	processed_pseudogene	AC007731.1	processed_pseudogene	AC007731.1-201	1703	9.88977	10.6021	6.83475	3.76344	0.0484996	0.0632482
ENST00000413892.1	chr2	ENSG00000229087	processed_pseudogene	AC007738.1	processed_pseudogene	AC007738.1-201	348	1.0755	0	2.44735	0.800741	0.322718	0.37274
ENST00000668950.1	chr2	ENSG00000233251	lncRNA	AC007743.1	lncRNA	AC007743.1-204	3495	1.39214	0.682307	0.162456	1.0365	0.330234	0.381023
ENST00000592680.2	chr19	ENSG00000267213	lncRNA	AC007773.1	lncRNA	AC007773.1-201	972	1.15516	2.45336	1.46035	2.29348	0.963266	0.970936
ENST00000591567.1	chr17	ENSG00000267009	lncRNA	AC007780.1	lncRNA	AC007780.1-202	549	0.681735	1.86156	0	1.01515	0.247925	0.291157
ENST00000662557.1	chr19	ENSG00000268401	lncRNA	AC007785.3	lncRNA	AC007785.3-203	1730	1.94708	1.77225	0.328199	0.805369	0.0216418	0.0289273
ENST00000623023.1	chr19	ENSG00000280103	TEC	AC007792.1	TEC	AC007792.1-201	402	0	0	0	3.46589	0.389704	0.445649
ENST00000569932.1	chr3	ENSG00000260743	lncRNA	AC007823.1	lncRNA	AC007823.1-201	1566	1.67299	1.95785	2.53799	3.20296	0.0529445	0.06881
ENST00000536310.1	chr12	ENSG00000256351	processed_pseudogene	AC007834.2	processed_pseudogene	AC007834.2-201	343	1.09117	0.993195	0.827674	0	0.175516	0.209549
ENST00000597336.1	chr19	ENSG00000269069	processed_pseudogene	AC007842.1	processed_pseudogene	AC007842.1-201	2039	10.4627	10.5257	16.1508	16.1263	8.94768e-05	0.0113555
ENST00000484597.1	chr3	ENSG00000244381	processed_pseudogene	AC007849.2	processed_pseudogene	AC007849.2-201	471	0	1.44656	0	0	0.1651	0.198802
ENST00000434786.2	chr2	ENSG00000281195	lncRNA	AC007878.1	lncRNA	AC007878.1-201	1615	1.15874	3.58596	6.50403	6.90174	0.0571117	0.0740574
ENST00000417096.5	chr2	ENSG00000234902	lncRNA	AC007879.3	lncRNA	AC007879.3-201	556	0	0	1.02119	0	0.440159	0.494704
ENST00000440545.1	chr2	ENSG00000240440	lncRNA	AC007879.4	lncRNA	AC007879.4-201	361	0	0	2.35921	1.54381	0.00256229	0.0113555
ENST00000437460.1	chr2	ENSG00000233870	unprocessed_pseudogene	AC007881.1	unprocessed_pseudogene	AC007881.1-201	187	8.00583	10.9305	1.51814	2.9803	0.012246	0.0166692
ENST00000608897.1	chr2	ENSG00000272735	lncRNA	AC007881.3	lncRNA	AC007881.3-201	607	1.23319	1.68369	0.935394	0	0.127737	0.160016
ENST00000653174.1	chr2	ENSG00000288065	lncRNA	AC007881.4	lncRNA	AC007881.4-201	1143	5.89406	5.96091	7.94798	9.02042	0.0148218	0.0200472
ENST00000579049.1	chr18	ENSG00000265094	lncRNA	AC007922.2	lncRNA	AC007922.2-201	281	1.33193	0	2.02058	2.97499	0.125971	0.157956
ENST00000577970.1	chr17	ENSG00000263567	lncRNA	AC007923.1	lncRNA	AC007923.1-201	505	2.96454	3.37293	0	1.1036	0.0466244	0.0608838
ENST00000604965.1	chr7	ENSG00000270953	lncRNA	AC007938.3	lncRNA	AC007938.3-201	623	3.60455	4.37452	5.01254	6.26197	0.109956	0.13889
ENST00000615045.1	chr15	ENSG00000276651	lncRNA	AC007950.2	lncRNA	AC007950.2-201	2347	0.956811	1.59664	0.12096	0.118729	0.0100513	0.0137523
ENST00000573866.2	chr17	ENSG00000262202	lncRNA	AC007952.4	lncRNA	AC007952.4-201	637	6.46311	4.27838	1.33701	0.437453	0.0181522	0.0243773
ENST00000554198.2	chr14	ENSG00000258510	processed_pseudogene	AC007954.1	processed_pseudogene	AC007954.1-201	494	0	0	0	1.12817	0.435757	0.491962
ENST00000555623.1	chr14	ENSG00000258439	processed_pseudogene	AC007956.2	processed_pseudogene	AC007956.2-201	542	0	0	1.04757	1.02826	6.09006e-05	0.0113555
ENST00000433675.1	chr2	ENSG00000233762	processed_pseudogene	AC007969.1	processed_pseudogene	AC007969.1-201	447	143.178	119.652	100.982	92.2626	0.020141	0.02696
ENST00000620414.1	chr18	ENSG00000277534	lncRNA	AC007996.1	lncRNA	AC007996.1-201	2821	16.1862	16.4235	6.54129	7.8036	0.0012333	0.0113555
ENST00000622938.1	chr18	ENSG00000279074	TEC	AC007998.5	TEC	AC007998.5-201	237	0	1.43741	1.19786	2.35154	0.312164	0.361732
ENST00000612219.1	chr12	ENSG00000226472	transcribed_unprocessed_pseudogene	AC008013.1	lncRNA	AC008013.1-201	629	1.78508	0	0	0.886034	0.720553	0.741846
ENST00000625497.2	chr12	ENSG00000226472	transcribed_unprocessed_pseudogene	AC008013.1	lncRNA	AC008013.1-203	415	0	0	1.36815	0	0.440159	0.494704
ENST00000605711.1	chr12	ENSG00000270926	unprocessed_pseudogene	AC008013.3	unprocessed_pseudogene	AC008013.3-201	675	3.32687	2.52345	3.36465	7.01805	0.29332	0.341577
ENST00000460492.1	chr17	ENSG00000239246	processed_pseudogene	AC008026.1	processed_pseudogene	AC008026.1-201	447	80.3807	71.6389	53.984	52.3652	0.002306	0.0113555
ENST00000583426.1	chr17	ENSG00000264546	lncRNA	AC008026.3	lncRNA	AC008026.3-201	1707	0.438515	0.19957	1.16417	0.326488	0.42814	0.485833
ENST00000634247.1	chr7	ENSG00000283041	processed_pseudogene	AC008038.1	processed_pseudogene	AC008038.1-201	1314	980.686	927.109	847.571	868.42	0.00512364	0.0113555
ENST00000418335.1	chr2	ENSG00000230918	lncRNA	AC008063.1	lncRNA	AC008063.1-201	640	2.3392	1.06458	0.443581	0	0.0524416	0.0681758
ENST00000670014.1	chr2	ENSG00000230918	lncRNA	AC008063.1	lncRNA	AC008063.1-202	895	1.25455	7.61265	0.634396	0.622699	0.223591	0.26371
ENST00000609950.1	chr2	ENSG00000237031	lncRNA	AC008067.1	lncRNA	AC008067.1-204	203	1.84371	0	0	0	0.165561	0.198802
ENST00000429717.1	chr2	ENSG00000223754	lncRNA	AC008073.1	lncRNA	AC008073.1-201	543	0	0	1.04564	0	0.440159	0.494704
ENST00000561559.1	chr2	ENSG00000260101	lncRNA	AC008074.2	lncRNA	AC008074.2-201	1907	1.5701	1.42912	0.297737	0.730618	0.0290582	0.0385685
ENST00000580993.1	chr17	ENSG00000266839	lncRNA	AC008088.1	lncRNA	AC008088.1-201	280	1.33669	2.43333	1.0139	0	0.110401	0.139351
ENST00000393507.2	chr17	ENSG00000233175	lncRNA	AC008105.1	lncRNA	AC008105.1-202	377	0.992766	2.71087	2.25909	3.69573	0.364791	0.419072
ENST00000587534.1	chr17	ENSG00000233175	lncRNA	AC008105.1	lncRNA	AC008105.1-201	2003	3.55027	3.57164	5.81107	5.00833	0.011731	0.0159844
ENST00000420431.2	chr17	ENSG00000233483	transcribed_unitary_pseudogene	AC008105.2	lncRNA	AC008105.2-201	579	1.29282	1.17674	0	0.962549	0.164907	0.198802
ENST00000589518.1	chr17	ENSG00000233483	transcribed_unitary_pseudogene	AC008105.2	lncRNA	AC008105.2-202	393	1.9047	0.866835	0	0	0.00651168	0.0113555
ENST00000585471.1	chr17	ENSG00000267121	lncRNA	AC008105.3	lncRNA	AC008105.3-202	1077	1.73757	1.58155	0.790786	0.51747	0.00700296	0.0113555
ENST00000590522.1	chr17	ENSG00000267121	lncRNA	AC008105.3	lncRNA	AC008105.3-204	386	5.81771	2.64766	1.47094	0.721912	0.0639376	0.0825578
ENST00000542291.1	chr12	ENSG00000256658	lncRNA	AC008115.1	lncRNA	AC008115.1-201	150	2.49515	2.27111	0	3.71544	0.444564	0.499013
ENST00000539988.1	chr12	ENSG00000257004	lncRNA	AC008115.2	lncRNA	AC008115.2-201	241	0	1.41355	0	0	0.14031	0.172248
ENST00000614874.1	chr12	ENSG00000275560	lncRNA	AC008115.3	lncRNA	AC008115.3-201	549	19.0886	24.2003	20.6843	22.8408	0.871446	0.885616
ENST00000619780.1	chr12	ENSG00000275963	lncRNA	AC008115.4	lncRNA	AC008115.4-201	775	0	0	1.46525	1.07868	0.000876194	0.0113555
ENST00000662962.1	chr12	ENSG00000287202	lncRNA	AC008119.1	lncRNA	AC008119.1-201	2388	5.32884	4.7077	6.30079	7.35153	0.0424298	0.0555864
ENST00000609803.2	chr12	ENSG00000273015	lncRNA	AC008124.1	lncRNA	AC008124.1-201	9730	7.61624	7.52756	6.65235	7.27432	0.0762495	0.0978242
ENST00000549019.1	chr12	ENSG00000258204	processed_pseudogene	AC008126.1	processed_pseudogene	AC008126.1-201	480	0.779735	2.12916	0	0.580537	0.104355	0.132123
ENST00000412938.5	chr22	ENSG00000161103	transcribed_processed_pseudogene	AC008132.1	lncRNA	AC008132.1-203	5920	2.9082	2.87725	2.25387	1.97696	0.00707097	0.0113555
ENST00000416498.1	chr22	ENSG00000161103	transcribed_processed_pseudogene	AC008132.1	lncRNA	AC008132.1-204	359	44.8293	37.0083	37.9577	35.7055	0.171284	0.205086
ENST00000420268.1	chr7	ENSG00000231098	lncRNA	AC008154.2	lncRNA	AC008154.2-201	414	0	0	0	1.34617	0.435757	0.491962
ENST00000504955.1	chr4	ENSG00000251175	lncRNA	AC008243.1	lncRNA	AC008243.1-201	389	4.8107	3.50299	1.4596	0.716344	0.013919	0.0188457
ENST00000448776.1	chr7	ENSG00000234500	unprocessed_pseudogene	AC008267.3	unprocessed_pseudogene	AC008267.3-201	712	4.20531	1.43539	2.79107	4.30511	0.529761	0.587101
ENST00000654121.1	chr7	ENSG00000237310	lncRNA	AC008267.5	lncRNA	AC008267.5-206	926	1.61673	0.73578	0.306579	0	0.0524416	0.0681758
ENST00000438178.1	chr2	ENSG00000234022	lncRNA	AC008278.2	lncRNA	AC008278.2-201	409	17.3868	13.3268	4.16468	5.45052	0.00483416	0.0113555
ENST00000606436.1	chr2	ENSG00000272156	lncRNA	AC008280.3	lncRNA	AC008280.3-201	732	0.511302	1.86156	1.55132	1.14204	0.745741	0.766497
ENST00000499601.2	chr5	ENSG00000245317	lncRNA	AC008393.1	lncRNA	AC008393.1-201	1454	8.75191	6.32598	8.98145	12.0739	0.177376	0.211684
ENST00000601752.1	chr19	ENSG00000268051	lncRNA	AC008395.1	lncRNA	AC008395.1-201	607	0.616594	1.12246	0	0	0.00303669	0.0113555
ENST00000355502.7	chr19	ENSG00000285188	protein_coding	AC008397.2	protein_coding	AC008397.2-201	5979	1.00157	0.683725	0.949631	0.792304	0.911862	0.923474
ENST00000510014.1	chr5	ENSG00000249068	processed_pseudogene	AC008417.1	processed_pseudogene	AC008417.1-201	565	0.66243	0.602949	1.00493	0	0.452998	0.507816
ENST00000523057.1	chr5	ENSG00000253785	processed_pseudogene	AC008429.2	processed_pseudogene	AC008429.2-201	864	2.59912	3.5486	0.985736	1.29008	0.0126393	0.0171918
ENST00000521201.1	chr5	ENSG00000254328	processed_pseudogene	AC008429.4	processed_pseudogene	AC008429.4-201	182	0	1.87179	0	0	0.14031	0.172248
ENST00000514201.1	chr5	ENSG00000249655	lncRNA	AC008434.1	lncRNA	AC008434.1-201	549	6.13562	3.1026	2.06843	4.06059	0.338445	0.390002
ENST00000455835.2	chr19	ENSG00000228323	lncRNA	AC008440.1	lncRNA	AC008440.1-201	439	0.852557	1.55201	1.29336	0.634756	0.410625	0.467247
ENST00000417281.2	chr5	ENSG00000233937	lncRNA	AC008443.1	lncRNA	AC008443.1-204	629	2.97514	3.7912	8.1241	5.31621	0.0773166	0.0991602
ENST00000412295.2	chr5	ENSG00000248103	lncRNA	AC008443.3	lncRNA	AC008443.3-201	549	0.681735	0.620521	3.10265	3.04544	6.34134e-05	0.0113555
ENST00000508877.1	chr5	ENSG00000250222	lncRNA	AC008443.5	lncRNA	AC008443.5-202	392	0.954777	3.47618	2.17264	0.710862	0.516101	0.574091
ENST00000622195.1	chr5	ENSG00000274525	unprocessed_pseudogene	AC008443.7	unprocessed_pseudogene	AC008443.7-201	246	6.08574	6.92411	20.7726	21.5224	0.000268994	0.0113555
ENST00000666061.1	chr5	ENSG00000286310	lncRNA	AC008443.8	lncRNA	AC008443.8-201	708	0.528634	0.481167	1.60391	0.787169	0.170769	0.20451
ENST00000662770.1	chr5	ENSG00000286503	lncRNA	AC008462.1	lncRNA	AC008462.1-201	681	1.09919	0	0.416875	0.409189	0.969865	0.976687
ENST00000463278.1	chr19	ENSG00000213303	processed_pseudogene	AC008481.1	processed_pseudogene	AC008481.1-201	396	0	1.72054	1.4338	1.40736	0.404714	0.461016
ENST00000483614.1	chr19	ENSG00000213304	processed_pseudogene	AC008481.2	processed_pseudogene	AC008481.2-201	531	0.704845	0.641556	2.67318	2.09912	0.00510213	0.0113555
ENST00000514544.1	chr5	ENSG00000249791	lncRNA	AC008494.2	lncRNA	AC008494.2-201	370	0	0	2.30183	3.01252	0.000663775	0.0113555
ENST00000421252.2	chr5	ENSG00000250258	lncRNA	AC008496.2	lncRNA	AC008496.2-201	460	0	0	1.23431	0	0.440159	0.494704
ENST00000613162.1	chr5	ENSG00000275939	misc_RNA	AC008497.1	misc_RNA	AC008497.1-201	166	0	0	1.71019	0	0.551867	0.587101
ENST00000613012.1	chr5	ENSG00000276945	unprocessed_pseudogene	AC008498.1	unprocessed_pseudogene	AC008498.1-201	531	0.704845	1.28311	1.06927	1.04956	0.945508	0.954781
ENST00000587506.2	chr19	ENSG00000266910	processed_pseudogene	AC008507.1	processed_pseudogene	AC008507.1-201	759	13.3141	7.6302	4.11438	2.56997	0.0357104	0.0471301
ENST00000671594.1	chr19	ENSG00000286669	lncRNA	AC008532.1	lncRNA	AC008532.1-201	628	1.19195	1.62739	0.452057	2.21861	0.622668	0.655271
ENST00000596135.1	chr19	ENSG00000269843	lncRNA	AC008537.2	lncRNA	AC008537.2-201	482	0.776499	2.8271	11.7798	6.93754	0.0512202	0.0666794
ENST00000623128.1	chr19	ENSG00000279108	TEC	AC008537.3	TEC	AC008537.3-201	1881	0.994877	0.543327	5.13149	5.48131	0.00174357	0.0113555
ENST00000344893.4	chr19	ENSG00000197332	lncRNA	AC008543.1	lncRNA	AC008543.1-202	3383	2.10203	2.21539	2.34968	1.89451	0.611364	0.643973
ENST00000666937.1	chr19	ENSG00000197332	lncRNA	AC008543.1	lncRNA	AC008543.1-201	923	0.810992	0.369086	1.53788	0.905713	0.170782	0.204512
ENST00000585694.1	chr19	ENSG00000267089	lncRNA	AC008543.4	lncRNA	AC008543.4-201	442	0	0	0	1.89134	0.404782	0.461016
ENST00000623602.1	chr19	ENSG00000280106	TEC	AC008555.7	TEC	AC008555.7-201	2168	1.20845	0.942803	2.74988	2.44211	0.00334469	0.0113555
ENST00000589702.1	chr19	ENSG00000267474	lncRNA	AC008569.2	lncRNA	AC008569.2-201	889	0	0.383201	0.638677	2.19416	0.140555	0.172532
ENST00000603910.1	chr5	ENSG00000271128	processed_pseudogene	AC008608.1	processed_pseudogene	AC008608.1-201	127	0	2.68241	0	0	0.14031	0.172248
ENST00000606089.1	chr5	ENSG00000271737	lncRNA	AC008608.2	lncRNA	AC008608.2-201	416	2.69908	5.73236	2.0473	2.6794	0.194673	0.230925
ENST00000504573.1	chr5	ENSG00000248367	lncRNA	AC008610.1	lncRNA	AC008610.1-201	393	6.66644	16.4699	13.0027	15.5992	0.51915	0.577362
ENST00000600716.1	chr19	ENSG00000269487	lncRNA	AC008635.1	lncRNA	AC008635.1-201	562	1.33193	0.606167	1.01029	0	0.316121	0.365929
ENST00000597049.1	chr19	ENSG00000269392	lncRNA	AC008655.2	lncRNA	AC008655.2-201	304	0	1.12061	1.86771	0	0.993781	0.995449
ENST00000517299.1	chr5	ENSG00000253955	lncRNA	AC008663.2	lncRNA	AC008663.2-201	1777	0.631862	1.34196	2.71591	3.76353	0.033869	0.0447727
ENST00000520300.1	chr5	ENSG00000254164	lncRNA	AC008663.3	lncRNA	AC008663.3-201	457	0.818978	0	4.34846	1.21951	0.16231	0.198093
ENST00000515296.1	chr5	ENSG00000249526	lncRNA	AC008667.1	lncRNA	AC008667.1-201	568	3.29465	0.599764	4.49829	3.92476	0.150053	0.183654
ENST00000504413.1	chr5	ENSG00000250692	lncRNA	AC008667.2	lncRNA	AC008667.2-201	469	11.9703	6.5373	2.42125	2.97077	0.0306814	0.0406594
ENST00000506892.1	chr5	ENSG00000251387	lncRNA	AC008667.3	lncRNA	AC008667.3-201	553	1.35361	4.31223	1.02673	1.51171	0.263751	0.308991
ENST00000460082.1	chr5	ENSG00000244331	processed_pseudogene	AC008677.2	processed_pseudogene	AC008677.2-201	306	1.22311	0	0	0	0.165561	0.198802
ENST00000599209.1	chr19	ENSG00000268287	lncRNA	AC008687.3	lncRNA	AC008687.3-201	598	0.625874	0	1.42421	1.39795	0.0735351	0.0945055
ENST00000600007.1	chr19	ENSG00000268655	protein_coding	AC008687.4	lncRNA	AC008687.4-202	493	1.51835	0	0.575846	0	0.56935	0.603149
ENST00000637680.1	chr19	ENSG00000268655	protein_coding	AC008687.4	protein_coding	AC008687.4-201	1485	1.26018	0.917619	0	0.187648	0.0150268	0.020319
ENST00000517591.1	chr5	ENSG00000254336	processed_pseudogene	AC008694.2	processed_pseudogene	AC008694.2-201	306	1.22311	1.11329	0.927752	0.910647	0.0101329	0.0138424
ENST00000568895.1	chr16	ENSG00000261669	lncRNA	AC008731.1	lncRNA	AC008731.1-201	579	5.1713	2.94185	19.1223	18.2884	0.00288807	0.0113555
ENST00000594006.1	chr19	ENSG00000269300	lncRNA	AC008734.1	lncRNA	AC008734.1-201	537	0.69697	1.90316	2.11465	0	0.496071	0.553099
ENST00000592252.1	chr19	ENSG00000267096	lncRNA	AC008735.1	lncRNA	AC008735.1-201	802	3.73339	5.52202	8.49552	6.94907	0.0708804	0.0912118
ENST00000589456.1	chr19	ENSG00000267523	lncRNA	AC008735.2	lncRNA	AC008735.2-201	549	0	1.24104	0.517108	1.01515	0.674678	0.706715
ENST00000614815.1	chr19	ENSG00000276488	lncRNA	AC008735.4	lncRNA	AC008735.4-201	608	9.2337	10.0855	4.66928	6.41646	0.0208024	0.0278267
ENST00000592431.1	chr19	ENSG00000267475	lncRNA	AC008736.1	lncRNA	AC008736.1-201	568	7.90717	2.99882	0.49981	2.94357	0.174879	0.20911
ENST00000587554.1	chr19	ENSG00000267567	lncRNA	AC008736.2	lncRNA	AC008736.2-201	516	0.725335	0.660205	1.10036	1.6201	0.079997	0.102418
ENST00000600987.1	chr19	ENSG00000268743	lncRNA	AC008737.1	lncRNA	AC008737.1-201	371	1.00882	0	1.53042	1.5022	0.171456	0.205156
ENST00000593041.1	chr19	ENSG00000267130	lncRNA	AC008738.2	lncRNA	AC008738.2-201	404	3.70567	2.5297	0	1.37949	0.0760561	0.0975793
ENST00000597006.1	chr19	ENSG00000269373	unprocessed_pseudogene	AC008739.2	unprocessed_pseudogene	AC008739.2-201	317	11.8067	8.59725	5.37335	7.03237	0.0507375	0.0660655
ENST00000596350.1	chr19	ENSG00000268231	lncRNA	AC008743.1	lncRNA	AC008743.1-201	813	2.3018	2.09512	1.39676	2.05652	0.158934	0.194113
ENST00000604064.1	chr19	ENSG00000271150	processed_pseudogene	AC008745.1	processed_pseudogene	AC008745.1-201	271	0	1.25707	0	0	0.14031	0.172248
ENST00000595500.1	chr19	ENSG00000268520	lncRNA	AC008750.5	lncRNA	AC008750.5-201	473	1.58255	3.60112	1.20039	1.76739	0.235833	0.277634
ENST00000591174.1	chr19	ENSG00000267289	lncRNA	AC008752.2	lncRNA	AC008752.2-201	750	0.49903	0.908443	0.757046	1.48618	0.437329	0.49357
ENST00000588113.1	chr19	ENSG00000267370	unprocessed_pseudogene	AC008752.3	unprocessed_pseudogene	AC008752.3-201	712	14.1929	11.0047	14.3541	14.8722	0.239614	0.281785
ENST00000423096.1	chr19	ENSG00000238150	processed_pseudogene	AC008753.1	processed_pseudogene	AC008753.1-201	284	1.31786	0	0.99962	0	0.705432	0.732029
ENST00000595562.1	chr19	ENSG00000268870	protein_coding	AC008758.5	protein_coding	AC008758.5-201	617	0.606601	0	2.30058	1.3549	0.0656976	0.0847232
ENST00000598753.1	chr19	ENSG00000269755	protein_coding	AC008758.6	nonsense_mediated_decay	AC008758.6-201	588	0	0	1.44843	0.473908	0.0406224	0.0532929
ENST00000585880.1	chr19	ENSG00000267612	lncRNA	AC008759.2	lncRNA	AC008759.2-201	600	2.49515	1.13555	3.31207	2.32215	0.258039	0.302549
ENST00000613300.1	chr19	ENSG00000277587	lncRNA	AC008759.3	lncRNA	AC008759.3-201	508	2.21027	0	0	0	0.210607	0.248963
ENST00000594056.1	chr19	ENSG00000269680	lncRNA	AC008760.1	lncRNA	AC008760.1-201	686	2.72794	4.96598	2.06918	3.65586	0.395506	0.45193
ENST00000600512.1	chr19	ENSG00000269752	lncRNA	AC008761.2	lncRNA	AC008761.2-201	419	11.6123	7.31741	15.5836	9.31076	0.465231	0.5207
ENST00000624803.1	chr19	ENSG00000279300	TEC	AC008761.3	TEC	AC008761.3-201	892	8.39177	6.1106	14.6402	15.9322	0.00732702	0.0113555
ENST00000601797.1	chr19	ENSG00000268204	lncRNA	AC008763.1	lncRNA	AC008763.1-201	843	1.77591	2.42467	5.38822	7.27221	0.0153983	0.0207538
ENST00000599243.5	chr19	ENSG00000268400	protein_coding	AC008763.2	nonsense_mediated_decay	AC008763.2-202	570	0	0	1.99223	0.977747	0.00999995	0.013683
ENST00000597226.1	chr19	ENSG00000268087	lncRNA	AC008764.2	lncRNA	AC008764.2-201	376	35.8346	38.9591	33.2214	32.6089	0.0412545	0.0540996
ENST00000595909.2	chr19	ENSG00000269399	lncRNA	AC008764.6	lncRNA	AC008764.6-201	2069	11.0346	12.8429	10.1537	7.81158	0.0878875	0.112136
ENST00000623966.1	chr19	ENSG00000279529	lncRNA	AC008764.8	lncRNA	AC008764.8-201	2717	2.06628	1.5046	1.56731	0.923048	0.186837	0.222465
ENST00000624284.1	chr19	ENSG00000279748	TEC	AC008764.9	TEC	AC008764.9-201	2505	0	1.08796	0.453321	0.111241	0.954365	0.963275
ENST00000586394.1	chr19	ENSG00000267274	lncRNA	AC008770.3	lncRNA	AC008770.3-201	468	4.79837	3.63959	3.63964	2.38169	0.142388	0.174641
ENST00000666568.1	chr5	ENSG00000249042	lncRNA	AC008771.1	lncRNA	AC008771.1-203	3495	0.321264	0.584834	0.893509	1.11623	0.0480719	0.0627095
ENST00000422040.2	chr5	ENSG00000228737	lncRNA	AC008781.1	lncRNA	AC008781.1-201	621	0	1.09715	1.82861	1.7949	0.117056	0.147399
ENST00000624962.1	chr19	ENSG00000279936	TEC	AC008806.1	TEC	AC008806.1-201	2443	0.459606	1.25501	3.6024	2.05315	0.0839667	0.107322
ENST00000391265.1	chr5	ENSG00000212567	snoRNA	AC008810.1	snoRNA	AC008810.1-201	128	0	2.66145	0	0	0.14031	0.172248
ENST00000536597.2	chr19	ENSG00000255875	processed_pseudogene	AC008813.1	processed_pseudogene	AC008813.1-201	885	0.422907	0.384933	0.641564	1.25947	0.156132	0.190809
ENST00000568262.2	chr16	ENSG00000260751	lncRNA	AC008870.2	lncRNA	AC008870.2-201	1024	10.5995	8.64972	13.5847	10.8851	0.171229	0.205022
ENST00000566143.2	chr16	ENSG00000261266	lncRNA	AC008870.3	lncRNA	AC008870.3-201	641	1.16778	1.06292	0.885779	0	0.170466	0.204188
ENST00000561764.1	chr16	ENSG00000261723	lncRNA	AC008870.4	lncRNA	AC008870.4-201	627	1.79078	1.62998	1.35834	1.77772	0.294002	0.342336
ENST00000506562.1	chr5	ENSG00000248758	lncRNA	AC008883.1	lncRNA	AC008883.1-201	193	0	1.76511	0	0	0.14031	0.172248
ENST00000587693.1	chr19	ENSG00000267373	lncRNA	AC008894.1	lncRNA	AC008894.1-201	367	1.01982	0	0	0	0.165561	0.198802
ENST00000624324.1	chr19	ENSG00000279198	TEC	AC008894.3	TEC	AC008894.3-201	3103	3.13603	1.64679	1.92128	1.25724	0.283316	0.330403
ENST00000607296.1	chr5	ENSG00000271815	lncRNA	AC008897.3	lncRNA	AC008897.3-201	483	0	1.41063	2.93884	1.73079	0.15422	0.188597
ENST00000561624.2	chr16	ENSG00000259782	lncRNA	AC008915.1	lncRNA	AC008915.1-201	837	2.2358	0.407008	0	1.66462	0.522277	0.580507
ENST00000453721.1	chr5	ENSG00000225230	lncRNA	AC008937.1	lncRNA	AC008937.1-201	914	0	1.49088	0	0	0.1918	0.227624
ENST00000415589.1	chr5	ENSG00000237705	lncRNA	AC008937.2	lncRNA	AC008937.2-201	619	0.604641	0.550349	0	3.15122	0.999852	0.999865
ENST00000606813.1	chr5	ENSG00000271828	lncRNA	AC008937.3	lncRNA	AC008937.3-201	1700	2.64193	1.80353	5.00986	3.93399	0.0299672	0.0397392
ENST00000566929.1	chr16	ENSG00000260072	lncRNA	AC008938.1	lncRNA	AC008938.1-201	6510	0.86238	1.51756	0.30526	0.342437	0.0265793	0.0353587
ENST00000599756.1	chr19	ENSG00000267939	lncRNA	AC008946.1	lncRNA	AC008946.1-201	421	12.4461	7.28265	8.76626	6.61895	0.365692	0.420081
ENST00000497334.1	chr5	ENSG00000242602	processed_pseudogene	AC008953.1	processed_pseudogene	AC008953.1-201	318	0	0	3.57097	3.50513	1.53802e-05	0.0113555
ENST00000546949.5	chr19	ENSG00000176593	lncRNA	AC008969.1	lncRNA	AC008969.1-202	2310	0.972137	1.62222	2.82663	2.29199	0.0530516	0.0689437
ENST00000550135.5	chr19	ENSG00000176593	lncRNA	AC008969.1	lncRNA	AC008969.1-201	6438	2.55794	1.90494	3.04265	2.597	0.173676	0.207715
ENST00000607027.1	chr5	ENSG00000271926	lncRNA	AC008972.1	lncRNA	AC008972.1-201	640	1.1696	1.59687	0.443581	0	0.03934	0.0517176
ENST00000606587.1	chr5	ENSG00000272081	lncRNA	AC008972.2	lncRNA	AC008972.2-201	494	0.757637	0	1.14936	0.564085	0.377867	0.432781
ENST00000600473.1	chr19	ENSG00000269688	lncRNA	AC008982.2	lncRNA	AC008982.2-201	493	12.1468	20.0392	22.458	17.5221	0.436374	0.492622
ENST00000632280.1	chr19	ENSG00000282542	TEC	AC008993.1	TEC	AC008993.1-201	776	4.8231	3.07302	10.2435	12.2092	0.00972133	0.0133144
ENST00000631744.1	chr19	ENSG00000282798	TEC	AC008993.2	TEC	AC008993.2-201	806	3.71487	4.22663	9.15781	17.2865	0.0612801	0.0792412
ENST00000633603.1	chr19	ENSG00000282807	lncRNA	AC008993.3	lncRNA	AC008993.3-201	631	2.96571	2.69941	2.24954	0.883226	0.119626	0.150476
ENST00000588290.3	chr19	ENSG00000267751	lncRNA	AC009005.1	lncRNA	AC009005.1-204	469	0	1.45273	0.605314	0	0.554684	0.589266
ENST00000566098.1	chr16	ENSG00000260905	lncRNA	AC009021.1	lncRNA	AC009021.1-201	375	7.98449	8.17598	3.02818	1.48618	0.00943364	0.0129261
ENST00000567401.1	chr16	ENSG00000260973	lncRNA	AC009021.2	lncRNA	AC009021.2-201	1666	4.49307	2.65826	1.70403	2.50892	0.13582	0.169457
ENST00000525331.5	chr16	ENSG00000196696	lncRNA	AC009022.1	lncRNA	AC009022.1-203	883	7.2057	4.62966	9.64526	6.94278	0.232343	0.273663
ENST00000526478.5	chr16	ENSG00000196696	lncRNA	AC009022.1	retained_intron	AC009022.1-204	668	1.12058	0	0.849976	0	0.799403	0.817451
ENST00000531894.5	chr16	ENSG00000196696	lncRNA	AC009022.1	lncRNA	AC009022.1-201	4184	6.79845	7.24648	7.80296	7.25949	0.418599	0.47539
ENST00000561788.1	chr16	ENSG00000196696	lncRNA	AC009022.1	retained_intron	AC009022.1-206	1521	0.24607	0	1.49319	0.549621	0.0968095	0.123037
ENST00000620075.1	chr16	ENSG00000276931	lncRNA	AC009041.4	lncRNA	AC009041.4-201	638	1.7599	1.60188	0.444972	2.62061	0.567956	0.602145
ENST00000567090.1	chr16	ENSG00000260345	lncRNA	AC009052.1	lncRNA	AC009052.1-201	298	1.25595	0	0.952658	0.935093	0.609503	0.642092
ENST00000566802.5	chr16	ENSG00000214331	transcribed_unprocessed_pseudogene	AC009053.1	retained_intron	AC009053.1-201	2320	1.12927	0.293678	0.122367	0.120111	0.129797	0.16234
ENST00000568371.1	chr16	ENSG00000214331	transcribed_unprocessed_pseudogene	AC009053.1	retained_intron	AC009053.1-205	734	4.07927	1.39237	4.64129	3.79643	0.257179	0.301595
ENST00000614366.1	chr16	ENSG00000276822	unprocessed_pseudogene	AC009053.4	unprocessed_pseudogene	AC009053.4-201	108	0	0	2.62863	0	0.551867	0.587101
ENST00000561956.1	chr16	ENSG00000261783	lncRNA	AC009054.2	lncRNA	AC009054.2-201	374	3.00219	3.64349	1.51814	1.49015	0.00385015	0.0113555
ENST00000566989.1	chr16	ENSG00000247228	lncRNA	AC009060.1	lncRNA	AC009060.1-201	542	0.69054	0	1.04757	0.514129	0.377867	0.432781
ENST00000569264.1	chr16	ENSG00000261145	processed_pseudogene	AC009060.2	processed_pseudogene	AC009060.2-201	106	0	0	2.67823	0	0.551867	0.587101
ENST00000602476.1	chr16	ENSG00000270049	lncRNA	AC009061.2	lncRNA	AC009061.2-204	524	0.714261	0	1.62534	1.06358	0.128913	0.161267
ENST00000653151.1	chr16	ENSG00000270049	lncRNA	AC009061.2	lncRNA	AC009061.2-207	1842	1.01594	1.10966	0.308243	0.7564	0.0858172	0.109582
ENST00000563284.3	chr16	ENSG00000259933	lncRNA	AC009065.2	lncRNA	AC009065.2-202	506	3.69835	10.0988	7.29367	7.7099	0.730952	0.752058
ENST00000562027.1	chr16	ENSG00000260447	lncRNA	AC009065.3	lncRNA	AC009065.3-201	627	1.79078	1.62998	2.71667	3.55544	0.0334744	0.0442631
ENST00000562838.1	chr16	ENSG00000260778	lncRNA	AC009065.4	lncRNA	AC009065.4-203	535	2.09873	0	0	1.04171	0.720553	0.741846
ENST00000563734.1	chr16	ENSG00000260778	lncRNA	AC009065.4	lncRNA	AC009065.4-201	543	5.51415	6.90115	3.13693	4.10546	0.031358	0.041528
ENST00000565937.1	chr16	ENSG00000261123	lncRNA	AC009065.5	lncRNA	AC009065.5-201	596	16.9553	10.8602	17.1478	10.7536	0.931521	0.942162
ENST00000568795.1	chr16	ENSG00000261240	lncRNA	AC009065.6	lncRNA	AC009065.6-201	456	3.28309	2.24122	6.84827	3.66655	0.197792	0.234487
ENST00000565709.1	chr16	ENSG00000261663	lncRNA	AC009065.8	lncRNA	AC009065.8-201	788	28.4979	28.9653	18.734	15.2059	0.00635549	0.0113555
ENST00000568483.1	chr16	ENSG00000261774	processed_pseudogene	AC009075.2	processed_pseudogene	AC009075.2-201	301	0	0	0	1.85155	0.435757	0.491962
ENST00000624205.1	chr16	ENSG00000280152	TEC	AC009078.3	TEC	AC009078.3-201	4084	0.549862	0.917563	0.834159	1.02347	0.398118	0.454646
ENST00000566869.1	chr16	ENSG00000265408	lncRNA	AC009084.1	lncRNA	AC009084.1-201	317	2.36134	0	2.68668	2.63714	0.229912	0.270863
ENST00000623486.1	chr16	ENSG00000279583	TEC	AC009086.2	TEC	AC009086.2-201	1008	0.742605	1.01389	1.12656	0.829339	0.878283	0.892158
ENST00000561827.1	chr16	ENSG00000260252	lncRNA	AC009087.1	lncRNA	AC009087.1-201	369	1.01429	1.84643	2.30807	0.75517	0.817067	0.834208
ENST00000565152.1	chr16	ENSG00000260060	lncRNA	AC009088.1	lncRNA	AC009088.1-201	833	8.08753	3.68066	1.02242	0.669046	0.0355407	0.046915
ENST00000562409.1	chr16	ENSG00000260038	lncRNA	AC009090.1	lncRNA	AC009090.1-201	358	0	0.951581	1.58599	1.55675	0.127853	0.160033
ENST00000616553.1	chr16	ENSG00000276663	lncRNA	AC009090.3	lncRNA	AC009090.3-201	565	0	0.602949	1.50739	0.4932	0.281491	0.328362
ENST00000649140.1	chr16	ENSG00000285979	lncRNA	AC009090.6	lncRNA	AC009090.6-201	3524	3.61103	4.64017	12.5673	11.8611	0.00168808	0.0113555
ENST00000622268.1	chr16	ENSG00000277999	lncRNA	AC009093.6	lncRNA	AC009093.6-201	553	0.676804	1.23207	0	0	0.00303669	0.0113555
ENST00000567077.1	chr16	ENSG00000260185	lncRNA	AC009097.1	lncRNA	AC009097.1-201	406	0	0.839079	2.09772	0	0.861625	0.876152
ENST00000606772.1	chr16	ENSG00000272372	lncRNA	AC009102.2	lncRNA	AC009102.2-201	1639	0.228354	0	2.42495	0.850085	0.0770588	0.0988385
ENST00000561923.1	chr16	ENSG00000260867	lncRNA	AC009107.1	lncRNA	AC009107.1-201	330	0	1.03232	0	3.37767	0.778701	0.7984
ENST00000473913.1	chr16	ENSG00000243697	processed_pseudogene	AC009108.1	processed_pseudogene	AC009108.1-201	796	0	1.71189	1.42659	0	0.83151	0.848131
ENST00000570267.2	chr16	ENSG00000259877	lncRNA	AC009113.1	lncRNA	AC009113.1-201	2443	12.2562	13.3868	4.29963	3.87817	0.00042858	0.0113555
ENST00000622896.1	chr16	ENSG00000276259	lncRNA	AC009118.3	lncRNA	AC009118.3-201	873	14.5765	13.6579	11.7069	11.8102	0.00167854	0.0113555
ENST00000562835.1	chr16	ENSG00000260932	lncRNA	AC009119.2	lncRNA	AC009119.2-201	388	0	0	0	1.43638	0.435757	0.491962
ENST00000566773.1	chr16	ENSG00000260932	lncRNA	AC009119.2	lncRNA	AC009119.2-202	196	0	0	1.44843	0	0.551867	0.587101
ENST00000493458.2	chr16	ENSG00000239763	processed_pseudogene	AC009120.1	processed_pseudogene	AC009120.1-201	473	29.2771	28.809	16.8055	18.263	0.000684717	0.0113555
ENST00000561921.1	chr16	ENSG00000259972	lncRNA	AC009120.2	lncRNA	AC009120.2-205	490	0	0	0	1.70607	0.404782	0.461016
ENST00000566411.1	chr16	ENSG00000259972	lncRNA	AC009120.2	lncRNA	AC009120.2-202	679	15.9851	17.0584	11.7069	11.9014	0.00286148	0.0113555
ENST00000620711.1	chr16	ENSG00000259972	lncRNA	AC009120.2	lncRNA	AC009120.2-201	522	2.15099	2.61047	3.80698	4.27062	0.0163516	0.022008
ENST00000662467.1	chr16	ENSG00000259972	lncRNA	AC009120.2	lncRNA	AC009120.2-206	2805	11.2082	10.5661	5.76893	4.07307	0.00740539	0.0113555
ENST00000564455.1	chr16	ENSG00000260884	lncRNA	AC009120.3	lncRNA	AC009120.3-201	513	14.5915	18.5939	14.3883	19.5549	0.940903	0.950771
ENST00000574681.1	chr16	ENSG00000262703	lncRNA	AC009121.2	lncRNA	AC009121.2-201	1095	11.2795	8.71109	6.74082	7.88894	0.066166	0.0853117
ENST00000572706.1	chr16	ENSG00000263080	lncRNA	AC009121.3	lncRNA	AC009121.3-202	505	0.741134	1.34917	0	0.551798	0.104973	0.132803
ENST00000572913.1	chr16	ENSG00000263080	lncRNA	AC009121.3	lncRNA	AC009121.3-201	714	0.524192	0.954246	2.38565	0.780554	0.427168	0.484793
ENST00000561979.1	chr16	ENSG00000261765	lncRNA	AC009127.1	lncRNA	AC009127.1-201	426	0	2.39906	0	0	0.178943	0.213396
ENST00000565194.1	chr16	ENSG00000261458	unprocessed_pseudogene	AC009132.1	unprocessed_pseudogene	AC009132.1-201	320	1.1696	0	0	0	0.165561	0.198802
ENST00000563806.1	chr16	ENSG00000238045	lncRNA	AC009133.1	lncRNA	AC009133.1-202	494	18.1833	26.2051	29.3087	31.5887	0.139936	0.172248
ENST00000564980.1	chr16	ENSG00000238045	lncRNA	AC009133.1	lncRNA	AC009133.1-205	560	0.668344	0	1.0139	0	0.981607	0.985008
ENST00000569809.2	chr16	ENSG00000238045	lncRNA	AC009133.1	lncRNA	AC009133.1-204	967	0	1.40917	0.58716	0.864502	0.652445	0.684957
ENST00000565600.1	chr16	ENSG00000260719	lncRNA	AC009133.3	lncRNA	AC009133.3-201	1656	0.22601	1.2343	0.171432	0.168272	0.232869	0.274259
ENST00000561672.1	chr16	ENSG00000260922	lncRNA	AC009139.1	lncRNA	AC009139.1-201	652	1.72211	0.522494	1.30625	1.70956	0.460027	0.515226
ENST00000648730.1	chr16	ENSG00000260922	lncRNA	AC009139.1	lncRNA	AC009139.1-202	1178	2.22403	2.31352	1.92796	1.18276	0.102198	0.129541
ENST00000570148.1	chr16	ENSG00000260495	lncRNA	AC009148.1	lncRNA	AC009148.1-201	2693	1.3898	1.51801	0.73793	0.620849	0.00232907	0.0113555
ENST00000618290.1	chr16	ENSG00000275927	lncRNA	AC009152.1	lncRNA	AC009152.1-201	556	0	0.612709	0	1.00237	0.996319	0.996749
ENST00000516313.1	chr16	ENSG00000252122	snoRNA	AC009163.2	snoRNA	AC009163.2-201	135	0	2.52345	6.30871	0	0.861625	0.876152
ENST00000612367.1	chr16	ENSG00000273971	lncRNA	AC009163.6	lncRNA	AC009163.6-201	342	1.09436	0	0	0	0.165561	0.198802
ENST00000621929.1	chr16	ENSG00000274220	lncRNA	AC009163.7	lncRNA	AC009163.7-201	2557	1.31735	1.46552	0.999229	0.980806	0.00707706	0.0113555
ENST00000570060.1	chr16	ENSG00000261238	lncRNA	AC009166.1	lncRNA	AC009166.1-201	487	5.37969	2.79808	4.66352	2.28877	0.625379	0.658021
ENST00000624410.1	chr16	ENSG00000280344	TEC	AC009166.2	TEC	AC009166.2-201	2833	3.43491	5.65171	1.20251	1.86887	0.0359383	0.0474214
ENST00000568317.1	chr16	ENSG00000261523	lncRNA	AC009167.1	lncRNA	AC009167.1-201	579	0	2.35348	0.490314	0.481274	0.764004	0.784113
ENST00000451614.1	chr7	ENSG00000228360	processed_pseudogene	AC009220.1	processed_pseudogene	AC009220.1-201	275	1.36099	6.19393	0	3.0399	0.334907	0.38619
ENST00000604318.1	chr7	ENSG00000271537	processed_pseudogene	AC009220.3	processed_pseudogene	AC009220.3-201	586	0.638691	0.581341	0.484457	1.42658	0.692265	0.723398
ENST00000417213.1	chr2	ENSG00000229160	lncRNA	AC009229.2	lncRNA	AC009229.2-201	351	0	1.94112	0	0	0.1651	0.198802
ENST00000450566.1	chr7	ENSG00000238072	processed_pseudogene	AC009244.1	processed_pseudogene	AC009244.1-201	258	145.067	133.361	67.1218	68.0444	0.000117195	0.0113555
ENST00000456481.1	chr7	ENSG00000230383	processed_pseudogene	AC009245.1	processed_pseudogene	AC009245.1-201	862	31.696	34.778	23.7126	27.4779	0.0359855	0.0474822
ENST00000422042.1	chr7	ENSG00000224375	lncRNA	AC009276.1	lncRNA	AC009276.1-201	253	0	1.34651	0	0	0.14031	0.172248
ENST00000615852.1	chr17	ENSG00000273576	lncRNA	AC009283.1	lncRNA	AC009283.1-201	645	5.80268	8.45063	18.0459	9.93664	0.163699	0.198802
ENST00000558889.5	chr15	ENSG00000259410	lncRNA	AC009292.2	lncRNA	AC009292.2-201	291	7.71696	10.5361	2.92672	4.78794	0.0307033	0.0406872
ENST00000560577.1	chr15	ENSG00000259410	lncRNA	AC009292.2	retained_intron	AC009292.2-202	346	8.6537	10.8304	9.84597	5.63759	0.306644	0.35611
ENST00000482477.2	chr2	ENSG00000232320	processed_pseudogene	AC009299.2	processed_pseudogene	AC009299.2-201	511	3.66216	3.99999	3.88893	1.09064	0.261606	0.306564
ENST00000445372.5	chr2	ENSG00000235724	lncRNA	AC009299.3	lncRNA	AC009299.3-202	538	2.08702	0.633208	0	0.517951	0.125887	0.15793
ENST00000417147.1	chr2	ENSG00000233868	processed_pseudogene	AC009302.1	processed_pseudogene	AC009302.1-201	390	0	7.86152	1.45586	0	0.552509	0.587736
ENST00000426307.1	chr2	ENSG00000224967	processed_pseudogene	AC009303.1	processed_pseudogene	AC009303.1-201	352	0	0.967801	1.61302	0.791642	0.318495	0.368146
ENST00000623784.1	chr2	ENSG00000279227	TEC	AC009303.4	TEC	AC009303.4-201	1500	1.74661	1.36266	0.757046	0.928859	0.0154051	0.0207626
ENST00000610262.1	chr2	ENSG00000273080	lncRNA	AC009309.1	lncRNA	AC009309.1-201	460	8.95	9.62752	5.55441	3.02889	0.0314614	0.0416609
ENST00000553105.1	chr12	ENSG00000257176	lncRNA	AC009318.1	lncRNA	AC009318.1-201	2380	0.314515	1.00196	0.119282	0.351249	0.215048	0.253978
ENST00000655500.1	chr12	ENSG00000257176	lncRNA	AC009318.1	lncRNA	AC009318.1-203	4676	1.12058	0.728541	0.667839	0.357559	0.117911	0.148416
ENST00000610917.1	chr12	ENSG00000273680	lncRNA	AC009318.2	lncRNA	AC009318.2-201	651	1.14984	0.523296	1.30826	1.71218	0.14907	0.182494
ENST00000616916.1	chr12	ENSG00000274315	lncRNA	AC009318.3	lncRNA	AC009318.3-201	503	2.23224	2.03181	1.69319	1.66198	0.00598988	0.0113555
ENST00000620496.1	chr12	ENSG00000275476	lncRNA	AC009318.4	lncRNA	AC009318.4-201	486	3.08043	0.700959	0	1.14674	0.269659	0.315601
ENST00000453078.1	chr7	ENSG00000227197	lncRNA	AC009365.4	lncRNA	AC009365.4-201	799	0	0.426365	0	1.04627	0.855076	0.870018
ENST00000401694.4	chr7	ENSG00000216895	lncRNA	AC009403.1	lncRNA	AC009403.1-201	512	0.731001	0.665363	1.10895	1.08851	0.00918595	0.0125928
ENST00000460022.6	chr7	ENSG00000216895	lncRNA	AC009403.1	lncRNA	AC009403.1-202	1356	11.0405	8.793	6.69952	6.165	0.0159475	0.0214795
ENST00000472015.2	chr7	ENSG00000216895	lncRNA	AC009403.1	lncRNA	AC009403.1-205	212	0	1.60692	0	2.62885	0.996319	0.996749
ENST00000474963.1	chr7	ENSG00000216895	lncRNA	AC009403.1	lncRNA	AC009403.1-203	566	1.98378	3.00942	1.00315	2.46164	0.300086	0.349034
ENST00000420330.1	chr2	ENSG00000236255	lncRNA	AC009404.1	lncRNA	AC009404.1-201	3090	2.42248	1.87421	2.75623	2.16433	0.485802	0.5422
ENST00000668696.1	chr2	ENSG00000236255	lncRNA	AC009404.1	lncRNA	AC009404.1-204	1995	2.62648	2.5614	1.70762	2.09517	0.0268542	0.0357139
ENST00000568958.1	chr2	ENSG00000261829	lncRNA	AC009407.1	lncRNA	AC009407.1-201	598	5.63287	8.54513	8.07051	4.19385	0.547184	0.587101
ENST00000615731.1	chr12	ENSG00000278475	lncRNA	AC009464.1	lncRNA	AC009464.1-201	469	0	0.726367	0	1.18831	0.996319	0.996749
ENST00000420969.1	chr2	ENSG00000226121	processed_pseudogene	AC009487.2	processed_pseudogene	AC009487.2-201	6821	9.93159	11.0376	16.3152	16.2595	0.00319005	0.0113555
ENST00000418474.1	chr2	ENSG00000224152	lncRNA	AC009506.1	lncRNA	AC009506.1-201	1494	5.51138	2.73627	3.23036	2.42473	0.329808	0.380556
ENST00000616635.1	chr12	ENSG00000274075	misc_RNA	AC009511.3	misc_RNA	AC009511.3-201	176	0	0	0	1.58328	0.549961	0.587101
ENST00000656736.1	chr7	ENSG00000224865	lncRNA	AC009518.1	lncRNA	AC009518.1-203	560	0	1.21666	0	0	0.1651	0.198802
ENST00000539757.1	chr12	ENSG00000111788	unprocessed_pseudogene	AC009533.1	unprocessed_pseudogene	AC009533.1-201	3158	139.137	124.594	103.111	105.445	0.00581382	0.0113555
ENST00000543664.1	chr12	ENSG00000255753	processed_pseudogene	AC009533.2	processed_pseudogene	AC009533.2-201	586	21.0768	24.9977	29.0674	29.4826	0.0653024	0.0842388
ENST00000650148.1	chr15	ENSG00000285863	lncRNA	AC009554.2	lncRNA	AC009554.2-201	589	5.71894	9.83246	47.717	46.3641	0.00204515	0.0113555
ENST00000620208.1	chr15	ENSG00000273958	lncRNA	AC009560.1	lncRNA	AC009560.1-201	434	2.58714	0.784945	0	0	0.0193035	0.0258692
ENST00000659704.1	chr15	ENSG00000286457	lncRNA	AC009560.3	lncRNA	AC009560.3-201	1997	0.562252	0.341178	0.568637	1.11631	0.253605	0.297551
ENST00000667845.1	chr15	ENSG00000287508	lncRNA	AC009560.4	lncRNA	AC009560.4-201	1050	1.06935	1.29778	0	0.796165	0.136117	0.169812
ENST00000523365.1	chr8	ENSG00000253961	lncRNA	AC009563.1	lncRNA	AC009563.1-202	643	0	2.11923	2.20756	1.73349	0.29969	0.348592
ENST00000609599.1	chr4	ENSG00000272986	lncRNA	AC009570.1	lncRNA	AC009570.1-201	745	2.5119	1.82908	1.52425	0.374037	0.119832	0.150727
ENST00000524133.1	chr8	ENSG00000253174	lncRNA	AC009630.2	lncRNA	AC009630.2-201	570	3.28309	3.58596	4.48251	3.91099	0.133817	0.167121
ENST00000665362.1	chr8	ENSG00000287535	lncRNA	AC009630.4	lncRNA	AC009630.4-201	1595	0.469308	0.640751	1.06793	0.873536	0.0465532	0.0607933
ENST00000607017.1	chr8	ENSG00000272264	lncRNA	AC009686.2	lncRNA	AC009686.2-201	577	3.89192	3.54245	1.47604	2.89766	0.0942661	0.119989
ENST00000570175.1	chr15	ENSG00000261460	lncRNA	AC009690.2	lncRNA	AC009690.2-201	3148	0.832246	2.05612	1.17236	1.32779	0.804139	0.821965
ENST00000618739.1	chr18	ENSG00000276934	lncRNA	AC009704.2	lncRNA	AC009704.2-201	483	0	1.41063	1.17554	1.15386	0.404714	0.461016
ENST00000583287.1	chr18	ENSG00000263982	lncRNA	AC009716.1	lncRNA	AC009716.1-201	398	53.6019	48.7888	164.772	161.033	2.53965e-05	0.0113555
ENST00000624840.1	chr18	ENSG00000280205	TEC	AC009716.2	TEC	AC009716.2-201	3765	2.18699	3.61929	9.72698	9.76968	0.00629215	0.0113555
ENST00000566282.1	chr15	ENSG00000259935	lncRNA	AC009754.1	lncRNA	AC009754.1-201	540	0	1.89259	0	0	0.178943	0.213396
ENST00000551138.1	chr12	ENSG00000257384	processed_pseudogene	AC009779.1	processed_pseudogene	AC009779.1-201	283	0	0	2.0063	0.984657	0.0151206	0.0203873
ENST00000552576.2	chr12	ENSG00000258056	lncRNA	AC009779.2	lncRNA	AC009779.2-201	1443	15.5623	13.6927	3.93475	4.44153	0.000355935	0.0113555
ENST00000550412.5	chr12	ENSG00000258311	protein_coding	AC009779.3	protein_coding	AC009779.3-202	3382	2.10266	1.91385	0.251826	0.74155	0.0215759	0.0288416
ENST00000605948.2	chr8	ENSG00000251867	lncRNA	AC009812.1	lncRNA	AC009812.1-201	1672	4.70079	6.11243	4.41459	3.33323	0.109935	0.138865
ENST00000523871.1	chr8	ENSG00000254162	lncRNA	AC009812.3	lncRNA	AC009812.3-201	3766	0.695674	0.452292	2.78917	2.44177	0.00228067	0.0113555
ENST00000569134.1	chr8	ENSG00000260317	lncRNA	AC009812.4	lncRNA	AC009812.4-201	1805	1.65883	4.15216	7.23492	6.79277	0.06032	0.0780533
ENST00000580420.1	chr18	ENSG00000263823	lncRNA	AC009831.1	lncRNA	AC009831.1-201	1582	1.41949	1.72271	2.33287	2.28986	0.0220957	0.0295214
ENST00000621819.1	chr15	ENSG00000278840	lncRNA	AC009878.1	lncRNA	AC009878.1-201	340	15.4112	13.0255	25.8843	20.4895	0.0342861	0.0453094
ENST00000522670.1	chr8	ENSG00000253335	lncRNA	AC009884.1	lncRNA	AC009884.1-201	545	0	0.625075	1.04181	0.511299	0.318495	0.368146
ENST00000603110.1	chr8	ENSG00000270255	processed_pseudogene	AC009884.2	processed_pseudogene	AC009884.2-201	324	1.15516	1.05144	0.87621	0.860055	0.0101329	0.0138424
ENST00000510501.1	chr8	ENSG00000250031	processed_pseudogene	AC009927.1	processed_pseudogene	AC009927.1-201	1779	0.420768	0.191493	1.27664	0.469912	0.237175	0.279131
ENST00000437039.1	chr2	ENSG00000238082	processed_pseudogene	AC009948.1	processed_pseudogene	AC009948.1-201	713	2.62463	2.86675	1.59266	1.95412	0.0146858	0.0198669
ENST00000475115.3	chr2	ENSG00000287115	lncRNA	AC009951.6	lncRNA	AC009951.6-201	542	0.69054	1.25707	0.523786	0	0.110401	0.139351
ENST00000455896.1	chr2	ENSG00000228973	lncRNA	AC009955.1	lncRNA	AC009955.1-201	271	1.38108	0	0	0	0.165561	0.198802
ENST00000596829.1	chr2	ENSG00000268896	lncRNA	AC009955.3	lncRNA	AC009955.3-201	448	0	2.28125	1.26738	1.24401	0.64157	0.674128
ENST00000597192.1	chr2	ENSG00000269068	lncRNA	AC009955.4	lncRNA	AC009955.4-201	544	1.376	0	2.08744	0.512239	0.529971	0.587101
ENST00000384234.1	chr2	ENSG00000206961	snoRNA	AC009967.1	snoRNA	AC009967.1-201	132	0	0	2.1507	0	0.551867	0.587101
ENST00000379462.3	chr2	ENSG00000214369	processed_pseudogene	AC009967.2	processed_pseudogene	AC009967.2-201	793	1.41591	1.28877	1.07399	1.40559	0.294002	0.342336
ENST00000444873.1	chr2	ENSG00000233953	lncRNA	AC009970.1	lncRNA	AC009970.1-201	432	1.73274	3.15431	3.94295	1.29008	0.85849	0.873367
ENST00000606889.1	chr17	ENSG00000271779	processed_pseudogene	AC009994.1	processed_pseudogene	AC009994.1-201	253	1.47934	0	1.1221	4.40566	0.302028	0.351063
ENST00000558006.1	chr15	ENSG00000259659	lncRNA	AC009996.1	lncRNA	AC009996.1-201	653	1.71948	2.60847	6.08651	5.54755	0.00785808	0.0113555
ENST00000651809.1	chr2	ENSG00000286115	lncRNA	AC010092.1	lncRNA	AC010092.1-201	1066	3.1599	0.958722	1.86421	0.52281	0.459647	0.514828
ENST00000569883.1	chr7	ENSG00000261019	lncRNA	AC010132.4	lncRNA	AC010132.4-201	1368	0	0.249025	0.62257	1.83328	0.0932086	0.118686
ENST00000422415.2	chr2	ENSG00000226764	lncRNA	AC010145.1	lncRNA	AC010145.1-201	516	5.80268	10.5633	4.40143	3.78024	0.0931515	0.118617
ENST00000562691.2	chr12	ENSG00000261324	lncRNA	AC010168.2	lncRNA	AC010168.2-201	5428	4.34399	6.46437	1.77825	2.2075	0.0191872	0.025723
ENST00000575094.5	chr12	ENSG00000256594	transcribed_unprocessed_pseudogene	AC010186.2	lncRNA	AC010186.2-201	2612	0.429869	0.521694	1.30425	1.2802	0.000903941	0.0113555
ENST00000537616.1	chr12	ENSG00000257027	lncRNA	AC010186.3	lncRNA	AC010186.3-201	2508	4.92464	5.02577	1.69792	2.55547	0.00993141	0.0135964
ENST00000546397.1	chr12	ENSG00000257489	transcribed_unprocessed_pseudogene	AC010203.1	lncRNA	AC010203.1-203	500	0	2.044	1.70335	0	0.815899	0.833199
ENST00000548404.6	chr12	ENSG00000257489	transcribed_unprocessed_pseudogene	AC010203.1	lncRNA	AC010203.1-201	928	0.806622	1.10129	1.52959	1.80167	0.0396478	0.0521017
ENST00000550096.5	chr12	ENSG00000257489	transcribed_unprocessed_pseudogene	AC010203.1	lncRNA	AC010203.1-202	695	2.15409	1.96067	0.408478	1.20284	0.0541899	0.0703735
ENST00000550886.1	chr12	ENSG00000257696	lncRNA	AC010203.2	lncRNA	AC010203.2-201	418	0	1.62998	1.35834	0.666646	0.679085	0.710853
ENST00000568384.1	chr3	ENSG00000260633	lncRNA	AC010207.1	lncRNA	AC010207.1-201	1946	1.73096	1.05036	7.7319	6.15739	0.00489748	0.0113555
ENST00000625092.1	chr5	ENSG00000279028	lncRNA	AC010223.1	lncRNA	AC010223.1-201	279	0	2.44205	3.0526	0.998774	0.560012	0.594633
ENST00000606908.1	chr5	ENSG00000272040	lncRNA	AC010245.2	lncRNA	AC010245.2-201	1167	2.56571	2.62724	0.7298	1.67147	0.0588694	0.0762657
ENST00000559786.1	chr19	ENSG00000259436	lncRNA	AC010247.2	lncRNA	AC010247.2-201	1955	0.957219	1.21978	0.145213	0	0.0106005	0.0144693
ENST00000505209.1	chr5	ENSG00000249610	lncRNA	AC010255.2	lncRNA	AC010255.2-201	428	0	0	0	1.30214	0.435757	0.491962
ENST00000514411.1	chr5	ENSG00000250882	lncRNA	AC010261.1	lncRNA	AC010261.1-201	457	0	0	1.24242	0.609755	0.0151206	0.0203873
ENST00000599050.1	chr19	ENSG00000268366	lncRNA	AC010271.1	lncRNA	AC010271.1-201	558	1.34148	0	0	0.998774	0.79592	0.814484
ENST00000504081.1	chr5	ENSG00000248268	lncRNA	AC010275.1	lncRNA	AC010275.1-201	565	0.66243	0	1.00493	1.4796	0.125971	0.157956
ENST00000510240.1	chr5	ENSG00000249412	lncRNA	AC010285.1	lncRNA	AC010285.1-201	569	5.26218	1.79613	8.98077	6.85626	0.0961849	0.122269
ENST00000649184.1	chr5	ENSG00000285865	lncRNA	AC010285.3	lncRNA	AC010285.3-201	2015	5.01507	4.05756	3.09957	3.73388	0.0675974	0.0871034
ENST00000566916.1	chr16	ENSG00000260865	transcribed_processed_pseudogene	AC010287.1	transcribed_processed_pseudogene	AC010287.1-201	357	0	0	0	1.56111	0.435757	0.491962
ENST00000600671.1	chr19	ENSG00000267934	lncRNA	AC010300.1	lncRNA	AC010300.1-201	5134	0.87481	0.928968	1.71419	1.79114	0.000588582	0.0113555
ENST00000523223.1	chr5	ENSG00000253213	processed_pseudogene	AC010306.1	processed_pseudogene	AC010306.1-201	1117	2.34549	1.52491	1.52494	0.997879	0.146794	0.179804
ENST00000509051.1	chr5	ENSG00000248245	lncRNA	AC010307.2	lncRNA	AC010307.2-201	466	0.80316	0	0.60921	1.19596	0.372098	0.426814
ENST00000508950.5	chr5	ENSG00000250244	lncRNA	AC010307.4	lncRNA	AC010307.4-201	264	0	0	1.07535	0	0.551867	0.587101
ENST00000593957.1	chr19	ENSG00000269481	lncRNA	AC010319.4	lncRNA	AC010319.4-201	691	3.79147	5.42305	6.16264	5.24248	0.335334	0.386598
ENST00000598950.1	chr19	ENSG00000269736	lncRNA	AC010319.5	lncRNA	AC010319.5-201	759	42.9008	54.7579	29.1747	32.6753	0.0313659	0.0415376
ENST00000593857.1	chr19	ENSG00000268015	lncRNA	AC010320.2	lncRNA	AC010320.2-201	551	1.35852	0	0.515231	0.505731	0.969865	0.976687
ENST00000594865.1	chr19	ENSG00000269102	lncRNA	AC010320.3	lncRNA	AC010320.3-201	447	1.6746	3.04847	1.90532	3.11698	0.997569	0.997907
ENST00000596405.1	chr19	ENSG00000268884	processed_pseudogene	AC010323.2	processed_pseudogene	AC010323.2-201	594	2.52036	1.72054	0.477933	1.40736	0.100247	0.127168
ENST00000636757.1	chr19	ENSG00000261341	protein_coding	AC010325.1	protein_coding	AC010325.1-203	380	0.984928	0	2.98834	1.46662	0.126813	0.15891
ENST00000594114.1	chr19	ENSG00000268375	lncRNA	AC010325.2	lncRNA	AC010325.2-201	260	2.87902	0	1.09189	1.07176	0.969865	0.976687
ENST00000597780.1	chr19	ENSG00000269867	lncRNA	AC010326.3	lncRNA	AC010326.3-201	679	27.5606	24.5841	17.5603	20.5197	0.0201365	0.0269544
ENST00000603829.1	chr19	ENSG00000270804	transcribed_processed_pseudogene	AC010326.4	transcribed_processed_pseudogene	AC010326.4-202	541	0.691817	2.51879	1.57426	0.515079	0.516101	0.574091
ENST00000604665.1	chr19	ENSG00000270804	transcribed_processed_pseudogene	AC010326.4	lncRNA	AC010326.4-201	891	1.68024	1.91171	1.91173	0.938242	0.324915	0.375201
ENST00000587647.1	chr19	ENSG00000267507	processed_pseudogene	AC010327.3	processed_pseudogene	AC010327.3-201	488	0.766952	0	1.16349	0	0.981607	0.985008
ENST00000585911.1	chr19	ENSG00000267649	lncRNA	AC010327.5	lncRNA	AC010327.5-201	857	4.80397	2.78257	2.31884	1.30062	0.0943453	0.120086
ENST00000586923.1	chr19	ENSG00000276570	lncRNA	AC010327.6	retained_intron	AC010327.6-201	3061	5.1354	2.44843	3.06058	3.73243	0.835194	0.851661
ENST00000651492.1	chr19	ENSG00000286230	lncRNA	AC010327.7	lncRNA	AC010327.7-201	2002	1.30865	0.850814	0.850825	0.556759	0.146794	0.179804
ENST00000611423.1	chr19	ENSG00000277383	lncRNA	AC010331.1	lncRNA	AC010331.1-201	582	2.57232	1.17067	3.41451	0.957587	0.999085	0.999345
ENST00000620439.1	chr19	ENSG00000277977	unprocessed_pseudogene	AC010332.1	unprocessed_pseudogene	AC010332.1-201	97	19.2924	24.5841	32.1939	31.6004	0.0402322	0.0528453
ENST00000594590.2	chr19	ENSG00000268199	lncRNA	AC010335.1	lncRNA	AC010335.1-201	599	0.624829	0.568725	0	1.86082	0.792379	0.811524
ENST00000564226.1	chr19	ENSG00000260500	lncRNA	AC010336.2	lncRNA	AC010336.2-201	506	2.21901	1.34651	0	1.10141	0.133722	0.167012
ENST00000652364.1	chr19	ENSG00000286138	lncRNA	AC010336.8	lncRNA	AC010336.8-201	1073	7.67381	9.52468	5.02698	9.60889	0.469013	0.524799
ENST00000514047.1	chr5	ENSG00000226432	processed_pseudogene	AC010342.1	processed_pseudogene	AC010342.1-201	877	2.56059	2.33067	0.647416	3.1774	0.437215	0.493497
ENST00000467270.1	chr5	ENSG00000240376	processed_pseudogene	AC010343.1	processed_pseudogene	AC010343.1-201	629	7.73537	10.832	10.3808	8.86034	0.955887	0.964751
ENST00000517095.1	chr5	ENSG00000252904	snoRNA	AC010359.1	snoRNA	AC010359.1-201	137	0	2.48661	0	0	0.14031	0.172248
ENST00000602982.1	chr5	ENSG00000269961	lncRNA	AC010359.2	lncRNA	AC010359.2-201	507	3.69105	1.34385	1.11989	0	0.139246	0.172248
ENST00000619270.1	chr5	ENSG00000275506	processed_pseudogene	AC010378.1	processed_pseudogene	AC010378.1-201	362	4.13561	1.88213	0.784232	3.07909	0.39413	0.45045
ENST00000657350.1	chr5	ENSG00000286403	lncRNA	AC010378.2	lncRNA	AC010378.2-201	2087	3.76604	2.77495	0.408086	1.20169	0.0279806	0.0371739
ENST00000507526.1	chr5	ENSG00000250694	lncRNA	AC010387.1	lncRNA	AC010387.1-201	487	0	0	0	1.14439	0.435757	0.491962
ENST00000414548.1	chr19	ENSG00000230310	lncRNA	AC010422.1	lncRNA	AC010422.1-201	543	1.37854	0.627377	0.522822	1.02636	0.476956	0.533049
ENST00000593554.1	chr19	ENSG00000268945	lncRNA	AC010422.2	lncRNA	AC010422.2-201	635	2.94703	1.60945	0.894148	0.877662	0.0455	0.0594739
ENST00000601420.1	chr19	ENSG00000269560	lncRNA	AC010422.4	lncRNA	AC010422.4-201	533	0	0	0.532631	2.09124	0.0600507	0.0777125
ENST00000648033.1	chr19	ENSG00000285589	protein_coding	AC010422.8	nonsense_mediated_decay	AC010422.8-201	5025	6.10754	6.23707	2.65531	2.66181	4.5469e-05	0.0113555
ENST00000623353.1	chr5	ENSG00000279557	TEC	AC010435.1	TEC	AC010435.1-201	1177	0	0.289436	0.2412	1.18376	0.276901	0.323476
ENST00000510714.1	chr5	ENSG00000188242	lncRNA	AC010442.1	lncRNA	AC010442.1-201	601	2.491	0.566832	3.30656	2.78194	0.167379	0.200626
ENST00000509301.1	chr5	ENSG00000250645	processed_pseudogene	AC010442.3	processed_pseudogene	AC010442.3-201	407	20.231	22.5995	5.58019	4.79264	0.00055896	0.0113555
ENST00000510469.2	chr5	ENSG00000251257	lncRNA	AC010457.1	lncRNA	AC010457.1-201	458	1.63438	1.48762	0.619852	0.608423	0.000430484	0.0113555
ENST00000594077.1	chr19	ENSG00000269815	lncRNA	AC010463.3	lncRNA	AC010463.3-201	500	2.24564	3.40666	0.567784	3.90121	0.466263	0.521819
ENST00000461022.1	chr5	ENSG00000214784	processed_pseudogene	AC010468.1	processed_pseudogene	AC010468.1-201	817	61.3862	43.782	38.9179	41.27	0.123158	0.154651
ENST00000594408.2	chr19	ENSG00000268225	unprocessed_pseudogene	AC010487.1	unprocessed_pseudogene	AC010487.1-201	1172	2.55476	4.65073	6.05572	4.99302	0.177757	0.212125
ENST00000594546.1	chr19	ENSG00000269646	lncRNA	AC010487.2	lncRNA	AC010487.2-201	486	6.16087	6.30863	6.42554	6.30707	0.528366	0.586881
ENST00000637027.1	chr19	ENSG00000283695	unprocessed_pseudogene	AC010487.3	unprocessed_pseudogene	AC010487.3-201	61	0	0	0	4.56816	0.549961	0.587101
ENST00000615487.1	chr19	ENSG00000275234	lncRNA	AC010503.4	lncRNA	AC010503.4-201	688	0	0.990308	0.825268	1.21508	0.300275	0.349172
ENST00000591311.1	chr19	ENSG00000267219	lncRNA	AC010504.1	lncRNA	AC010504.1-201	585	0.639782	1.74701	4.36757	0.952676	0.55929	0.593989
ENST00000633895.1	chr19	ENSG00000282051	transcribed_processed_pseudogene	AC010507.1	transcribed_processed_pseudogene	AC010507.1-201	436	2.57527	0	1.95339	1.91737	0.377335	0.43259
ENST00000596488.1	chr19	ENSG00000268157	lncRNA	AC010524.1	lncRNA	AC010524.1-201	494	3.78819	3.44804	2.8734	0.564085	0.149905	0.183481
ENST00000585559.1	chr19	ENSG00000267117	lncRNA	AC010525.1	lncRNA	AC010525.1-201	441	0.848691	1.54497	1.28749	0.631877	0.410625	0.467247
ENST00000602844.1	chr16	ENSG00000270165	lncRNA	AC010530.1	lncRNA	AC010530.1-201	569	0.657773	2.39484	3.99145	2.9384	0.138518	0.172248
ENST00000465012.1	chr16	ENSG00000243705	processed_pseudogene	AC010531.2	processed_pseudogene	AC010531.2-201	153	2.44623	0	0	0	0.165561	0.198802
ENST00000569147.1	chr16	ENSG00000261592	lncRNA	AC010531.3	lncRNA	AC010531.3-201	513	0	1.32813	1.66019	2.17277	0.160378	0.195803
ENST00000561709.1	chr16	ENSG00000261697	lncRNA	AC010531.4	lncRNA	AC010531.4-203	660	0.56708	1.54848	0	0	0.0121085	0.0164855
ENST00000602779.1	chr16	ENSG00000269901	lncRNA	AC010531.5	lncRNA	AC010531.5-201	450	0.831717	3.02814	1.89261	3.71544	0.536087	0.587101
ENST00000602282.2	chr16	ENSG00000270006	lncRNA	AC010531.6	lncRNA	AC010531.6-201	401	7.46679	3.39816	2.12388	0.694907	0.080862	0.103474
ENST00000538868.2	chr16	ENSG00000226180	lncRNA	AC010536.1	lncRNA	AC010536.1-201	2611	6.45051	5.61036	2.39204	2.77484	0.00155591	0.0113555
ENST00000563036.2	chr16	ENSG00000260671	lncRNA	AC010536.2	lncRNA	AC010536.2-201	338	1.10732	1.00789	0.839917	0.824431	0.0101329	0.0138424
ENST00000620306.1	chr16	ENSG00000277504	lncRNA	AC010536.3	lncRNA	AC010536.3-201	533	2.1066	6.39148	1.59789	4.18248	0.541919	0.587101
ENST00000615131.2	chr16	ENSG00000275734	lncRNA	AC010538.1	lncRNA	AC010538.1-201	3077	6.08178	5.09283	4.79766	3.71302	0.0859941	0.109798
ENST00000612427.1	chr16	ENSG00000277978	lncRNA	AC010542.5	lncRNA	AC010542.5-201	382	2.93931	5.35077	10.4044	8.02418	0.0522728	0.0679738
ENST00000569200.1	chr16	ENSG00000260530	lncRNA	AC010551.2	lncRNA	AC010551.2-201	416	10.7963	9.00799	4.77703	4.68895	0.00198647	0.0113555
ENST00000563772.1	chr16	ENSG00000260858	lncRNA	AC010551.3	lncRNA	AC010551.3-201	463	24.2509	15.4514	8.58421	4.21297	0.0359788	0.0474739
ENST00000510378.1	chr5	ENSG00000251374	processed_pseudogene	AC010598.1	processed_pseudogene	AC010598.1-201	103	0	0	2.75623	0	0.551867	0.587101
ENST00000507964.1	chr5	ENSG00000250409	lncRNA	AC010608.1	lncRNA	AC010608.1-201	275	0	1.23879	0	0	0.14031	0.172248
ENST00000594254.1	chr19	ENSG00000213976	unprocessed_pseudogene	AC010615.1	unprocessed_pseudogene	AC010615.1-201	1764	7.85039	9.26982	7.08121	12.4796	0.807673	0.825414
ENST00000594557.1	chr19	ENSG00000268119	lncRNA	AC010615.2	retained_intron	AC010615.2-203	4690	2.55367	2.46965	2.72391	2.49544	0.808609	0.826319
ENST00000596705.5	chr19	ENSG00000268119	lncRNA	AC010615.2	lncRNA	AC010615.2-201	566	33.063	25.2791	15.5489	12.8005	0.0109837	0.0149831
ENST00000597444.6	chr19	ENSG00000268119	lncRNA	AC010615.2	lncRNA	AC010615.2-202	1916	31.2545	28.0925	15.1133	16.289	0.000816874	0.0113555
ENST00000597319.1	chr19	ENSG00000268731	processed_pseudogene	AC010615.3	processed_pseudogene	AC010615.3-201	394	0	0	1.44108	0	0.440159	0.494704
ENST00000596192.1	chr19	ENSG00000269161	lncRNA	AC010618.2	lncRNA	AC010618.2-201	460	4.06818	3.70289	0	1.81733	0.0786634	0.100831
ENST00000595116.1	chr19	ENSG00000269439	lncRNA	AC010618.3	lncRNA	AC010618.3-203	313	3.58728	2.17678	4.53502	6.23196	0.0882142	0.112541
ENST00000596643.5	chr19	ENSG00000269439	lncRNA	AC010618.3	lncRNA	AC010618.3-201	775	0.482933	0	1.09894	0.719117	0.128913	0.161267
ENST00000598141.1	chr19	ENSG00000269439	lncRNA	AC010618.3	lncRNA	AC010618.3-202	476	1.57257	7.15685	4.17488	7.6104	0.537961	0.587101
ENST00000615939.1	chr19	ENSG00000269439	lncRNA	AC010618.3	lncRNA	AC010618.3-204	751	4.48529	4.08255	4.91424	4.82364	0.0587407	0.0761047
ENST00000655024.1	chr19	ENSG00000269439	lncRNA	AC010618.3	lncRNA	AC010618.3-205	1139	1.97159	1.79455	4.48644	3.66977	0.00681074	0.0113555
ENST00000600135.1	chr19	ENSG00000269839	unprocessed_pseudogene	AC010620.2	unprocessed_pseudogene	AC010620.2-201	313	0	0	0.907003	1.78056	0.0131707	0.0178519
ENST00000527209.1	chr19	ENSG00000204666	lncRNA	AC010624.1	lncRNA	AC010624.1-201	1525	0.736274	1.11694	1.48927	1.27909	0.125488	0.157482
ENST00000600998.1	chr19	ENSG00000267890	lncRNA	AC010624.2	lncRNA	AC010624.2-201	575	18.2255	15.9965	8.88706	10.6617	0.00645797	0.0113555
ENST00000599914.5	chr19	ENSG00000269091	lncRNA	AC010624.3	lncRNA	AC010624.3-201	570	0	1.79298	0.996113	0.977747	0.64157	0.674128
ENST00000655988.1	chr19	ENSG00000269091	lncRNA	AC010624.3	lncRNA	AC010624.3-203	1435	1.5649	1.66179	1.38484	1.94187	0.88223	0.895598
ENST00000591757.2	chr19	ENSG00000267443	lncRNA	AC010641.1	lncRNA	AC010641.1-201	529	4.24506	3.21991	4.82992	4.21411	0.257665	0.302117
ENST00000662087.1	chr19	ENSG00000286667	lncRNA	AC010641.2	lncRNA	AC010641.2-201	2226	1.00882	0.459119	1.02028	0.500733	0.98962	0.992549
ENST00000594522.1	chr19	ENSG00000269794	processed_pseudogene	AC010642.1	processed_pseudogene	AC010642.1-201	1213	1.54276	1.12338	0.702124	0.689178	0.0153932	0.0207472
ENST00000651375.2	chr19	ENSG00000283103	lncRNA	AC010642.2	lncRNA	AC010642.2-201	2505	1.19528	1.35994	0.906641	0.889925	0.00981902	0.0134456
ENST00000658331.1	chr19	ENSG00000283103	lncRNA	AC010642.2	lncRNA	AC010642.2-208	3237	2.77496	3.36772	4.29741	4.39035	0.0303128	0.0401824
ENST00000666049.1	chr19	ENSG00000283103	lncRNA	AC010642.2	lncRNA	AC010642.2-204	614	0	1.66449	0.462365	0.45384	0.852127	0.867666
ENST00000571108.1	chr16	ENSG00000262140	unprocessed_pseudogene	AC010653.1	unprocessed_pseudogene	AC010653.1-201	881	0.424827	0.386681	0	1.26519	0.792379	0.811524
ENST00000635332.1	chr16	ENSG00000283057	processed_pseudogene	AC010653.3	processed_pseudogene	AC010653.3-201	232	0	1.46839	1.22367	1.20111	0.53155	0.587101
ENST00000615722.1	chr16	ENSG00000277369	lncRNA	AC010654.1	lncRNA	AC010654.1-201	808	4.16888	2.95131	1.05405	1.37949	0.0103165	0.0140888
ENST00000493710.1	chr7	ENSG00000240758	lncRNA	AC010655.2	lncRNA	AC010655.2-201	662	0.565367	1.0292	0.42884	0	0.110401	0.139351
ENST00000602992.1	chr7	ENSG00000270933	lncRNA	AC010719.1	lncRNA	AC010719.1-201	747	5.51138	4.10441	2.28026	3.35732	0.058393	0.075664
ENST00000415275.1	chr2	ENSG00000228577	lncRNA	AC010731.2	lncRNA	AC010731.2-201	440	2.55186	3.09696	8.38772	8.86639	0.000866766	0.0113555
ENST00000451515.2	chr2	ENSG00000232713	processed_pseudogene	AC010733.1	processed_pseudogene	AC010733.1-201	401	5.60009	10.1945	20.5308	18.0676	0.0268008	0.0356441
ENST00000365564.1	chr2	ENSG00000202434	snoRNA	AC010746.1	snoRNA	AC010746.1-201	137	0	2.48661	2.0722	6.102	0.273434	0.319643
ENST00000582718.1	chr17	ENSG00000264577	lncRNA	AC010761.1	lncRNA	AC010761.1-201	899	25.3956	23.1153	12.6315	10.2288	0.00256967	0.0113555
ENST00000578819.1	chr17	ENSG00000265205	lncRNA	AC010761.3	lncRNA	AC010761.3-201	499	10.5006	6.14428	1.70677	3.90903	0.058781	0.0761556
ENST00000577325.1	chr17	ENSG00000265474	lncRNA	AC010761.4	lncRNA	AC010761.4-201	521	10.7756	3.26935	5.44898	1.60456	0.379527	0.434612
ENST00000587898.1	chr17	ENSG00000267729	lncRNA	AC010761.6	lncRNA	AC010761.6-201	197	5.69958	5.18781	4.32323	4.24352	0.00598988	0.0113555
ENST00000560268.2	chr15	ENSG00000259287	lncRNA	AC010809.1	lncRNA	AC010809.1-201	562	4.66176	6.66784	1.01029	2.47916	0.0371349	0.0489494
ENST00000560404.2	chr15	ENSG00000259408	lncRNA	AC010809.2	lncRNA	AC010809.2-201	964	2.71775	5.65421	0.883482	0.867192	0.0396573	0.052114
ENST00000621310.1	chr15	ENSG00000276702	lncRNA	AC010809.3	lncRNA	AC010809.3-201	641	1.16778	0.53146	0	0.434724	0.120506	0.151469
ENST00000520562.1	chr8	ENSG00000253854	lncRNA	AC010834.3	lncRNA	AC010834.3-201	939	18.335	12.6979	19.0471	18.3991	0.256239	0.300529
ENST00000609407.1	chr10	ENSG00000273008	lncRNA	AC010864.1	lncRNA	AC010864.1-201	1511	3.71548	2.48003	2.63037	1.29094	0.19665	0.233199
ENST00000423354.1	chr2	ENSG00000234936	lncRNA	AC010883.1	lncRNA	AC010883.1-201	398	7.52307	10.2713	8.55956	1.40029	0.24317	0.285799
ENST00000606406.1	chr2	ENSG00000226853	lncRNA	AC010894.2	lncRNA	AC010894.2-203	499	0	0.682697	1.70677	0	0.861625	0.876152
ENST00000449849.2	chr2	ENSG00000232479	processed_pseudogene	AC010900.1	processed_pseudogene	AC010900.1-201	1296	1.44395	2.36574	0.438105	0	0.0402135	0.0528234
ENST00000606959.1	chr2	ENSG00000272002	lncRNA	AC010904.2	lncRNA	AC010904.2-201	634	0.590336	0.537328	1.34334	1.31857	0.00065942	0.0113555
ENST00000610134.1	chr2	ENSG00000272702	lncRNA	AC010913.1	retained_intron	AC010913.1-202	2744	1.09117	0.248299	0.103459	0.101552	0.150603	0.1843
ENST00000561647.1	chr15	ENSG00000261543	lncRNA	AC010931.3	lncRNA	AC010931.3-201	554	0	0	1.02488	0	0.440159	0.494704
ENST00000602458.1	chr2	ENSG00000269973	lncRNA	AC010969.2	lncRNA	AC010969.2-201	3231	23.1676	16.2373	12.389	11.7293	0.0406984	0.0533879
ENST00000479085.1	chr7	ENSG00000243433	lncRNA	AC010973.1	lncRNA	AC010973.1-201	511	1.46486	2	1.11112	1.09064	0.0348776	0.0460679
ENST00000485974.1	chr7	ENSG00000244151	lncRNA	AC010973.2	lncRNA	AC010973.2-201	1230	5.78145	7.20107	5.77016	3.85137	0.165202	0.198802
ENST00000619302.1	chr2	ENSG00000231731	lncRNA	AC010976.1	lncRNA	AC010976.1-231	833	6.2903	6.13444	3.40807	5.01785	0.0666123	0.0858696
ENST00000625508.2	chr2	ENSG00000231731	lncRNA	AC010976.1	lncRNA	AC010976.1-229	446	2.51753	0.763825	0.636529	3.12397	0.977449	0.983183
ENST00000626387.2	chr2	ENSG00000231731	lncRNA	AC010976.1	lncRNA	AC010976.1-220	473	0	0	1.20039	1.76739	0.00207408	0.0113555
ENST00000627205.2	chr2	ENSG00000231731	lncRNA	AC010976.1	lncRNA	AC010976.1-221	426	0.878575	0.799685	3.33207	1.30825	0.218726	0.258175
ENST00000627259.2	chr2	ENSG00000231731	lncRNA	AC010976.1	lncRNA	AC010976.1-214	621	1.20539	1.09715	0.457153	3.14107	0.961606	0.969417
ENST00000587099.1	chr2	ENSG00000267034	lncRNA	AC010980.1	lncRNA	AC010980.1-201	1412	2.12053	1.44759	1.4074	1.38145	0.169455	0.203037
ENST00000655098.1	chr10	ENSG00000287016	lncRNA	AC010996.1	lncRNA	AC010996.1-201	1068	2.80354	3.50873	0.265817	0.260916	0.00110843	0.0113555
ENST00000609200.2	chr10	ENSG00000272692	lncRNA	AC010997.4	lncRNA	AC010997.4-201	1905	0.589406	0.178827	0.447074	1.46277	0.351947	0.404908
ENST00000605549.1	chr10	ENSG00000271670	lncRNA	AC010998.2	lncRNA	AC010998.2-201	625	5.38953	0.545066	5.90496	8.4712	0.162196	0.197966
ENST00000613871.1	chr10	ENSG00000278484	lncRNA	AC010998.3	lncRNA	AC010998.3-201	631	1.18628	1.61965	0.899816	2.20807	0.91939	0.930621
ENST00000611856.1	chr15	ENSG00000275343	lncRNA	AC010999.1	lncRNA	AC010999.1-201	324	2.31033	2.10288	1.75242	2.58017	0.563216	0.59738
ENST00000621974.1	chr15	ENSG00000276524	lncRNA	AC010999.2	lncRNA	AC010999.2-201	596	1.88392	0.571587	0	0	0.0193035	0.0258692
ENST00000467614.2	chr7	ENSG00000230626	protein_coding	AC011005.1	protein_coding	AC011005.1-201	1263	6.22306	5.93401	3.37164	5.95706	0.248458	0.291761
ENST00000466717.1	chr7	ENSG00000243230	lncRNA	AC011005.4	lncRNA	AC011005.4-201	535	9.09448	8.27786	3.71448	3.12513	0.000845556	0.0113555
ENST00000624866.1	chr8	ENSG00000280294	TEC	AC011008.2	TEC	AC011008.2-201	3352	11.1657	12.9071	16.7693	15.2963	0.0407934	0.0535083
ENST00000612465.1	GL000195.1	ENSG00000276256	protein_coding	AC011043.1	protein_coding	AC011043.1-201	2195	28.3049	26.3842	17.5897	16.5037	0.000480562	0.0113555
ENST00000611619.1	GL000195.1	ENSG00000278198	protein_coding	AC011043.2	protein_coding	AC011043.2-201	1468	11.9828	10.9069	9.08919	9.68089	0.0116796	0.0159162
ENST00000667219.1	chr11	ENSG00000286561	lncRNA	AC011092.3	lncRNA	AC011092.3-201	1856	0	0.183548	0.152959	1.05097	0.294617	0.342995
ENST00000653783.1	chr18	ENSG00000263547	lncRNA	AC011095.1	lncRNA	AC011095.1-204	1936	0	0.175964	0.293277	1.00754	0.140555	0.172532
ENST00000583916.1	chr17	ENSG00000264196	lncRNA	AC011120.1	lncRNA	AC011120.1-201	624	0.599796	1.09188	0	1.3397	0.462674	0.518025
ENST00000583666.2	chr17	ENSG00000266826	protein_coding	AC011195.2	protein_coding	AC011195.2-201	1486	1.5112	2.06325	0.382089	0.562566	0.00873069	0.0119897
ENST00000457097.1	chr2	ENSG00000235586	lncRNA	AC011247.1	lncRNA	AC011247.1-201	233	1.60632	2.92417	9.74737	9.56765	0.00380331	0.0113555
ENST00000439751.2	chr7	ENSG00000227172	lncRNA	AC011290.1	lncRNA	AC011290.1-201	414	2.71212	0.822865	0.68573	0	0.129966	0.162508
ENST00000438427.1	chr7	ENSG00000236015	processed_pseudogene	AC011290.2	processed_pseudogene	AC011290.2-201	823	7.73103	12.004	7.58885	10.8348	0.715786	0.73833
ENST00000606639.1	chr2	ENSG00000272180	lncRNA	AC011306.1	lncRNA	AC011306.1-201	1275	22.6031	21.1079	8.68376	8.08654	7.83114e-05	0.0113555
ENST00000650936.1	chr3	ENSG00000286017	lncRNA	AC011322.1	lncRNA	AC011322.1-201	1042	3.59187	4.90402	4.90409	2.13941	0.471315	0.527214
ENST00000510070.1	chr15	ENSG00000249839	unprocessed_pseudogene	AC011330.1	unprocessed_pseudogene	AC011330.1-201	3235	39.5676	41.596	50.1089	47.9791	0.0166308	0.0223747
ENST00000621680.1	chr15	ENSG00000275601	lncRNA	AC011330.2	lncRNA	AC011330.2-201	635	11.1987	10.7296	6.70611	4.38831	0.0184092	0.0247097
ENST00000520041.1	chr5	ENSG00000254192	lncRNA	AC011365.2	lncRNA	AC011365.2-201	810	0	1.6823	0	0	0.1918	0.227624
ENST00000607270.1	chr5	ENSG00000272239	lncRNA	AC011373.1	lncRNA	AC011373.1-201	237	0	1.43741	1.19786	2.35154	0.312164	0.361732
ENST00000613756.1	chr5	ENSG00000277568	misc_RNA	AC011375.1	misc_RNA	AC011375.1-201	156	0	8.73503	7.27928	1.78627	0.801186	0.819127
ENST00000517708.1	chr5	ENSG00000254246	lncRNA	AC011377.1	lncRNA	AC011377.1-201	275	0	1.23879	0	0	0.14031	0.172248
ENST00000517474.1	chr5	ENSG00000253852	lncRNA	AC011383.1	lncRNA	AC011383.1-201	617	10.3122	13.2512	1.84047	2.25817	0.00244809	0.0113555
ENST00000670307.1	chr5	ENSG00000286331	lncRNA	AC011388.1	lncRNA	AC011388.1-201	504	1.48521	0.675925	1.68983	1.10579	0.580478	0.614265
ENST00000363181.1	chr5	ENSG00000200051	snoRNA	AC011399.1	snoRNA	AC011399.1-201	77	0	0	0	3.61893	0.549961	0.587101
ENST00000512875.2	chr5	ENSG00000249593	lncRNA	AC011405.1	lncRNA	AC011405.1-204	731	0	0	1.94181	0.381201	0.08446	0.107917
ENST00000509592.1	chr5	ENSG00000249363	processed_pseudogene	AC011411.1	processed_pseudogene	AC011411.1-201	876	0.427252	0.777776	0.972233	1.27241	0.109627	0.138488
ENST00000587831.1	chr19	ENSG00000266936	lncRNA	AC011442.1	lncRNA	AC011442.1-201	366	5.11302	3.72313	1.55132	2.28408	0.0211846	0.0283274
ENST00000587836.1	chr19	ENSG00000266983	lncRNA	AC011444.1	lncRNA	AC011444.1-201	639	3.5143	6.93061	5.77558	3.92476	0.800374	0.818334
ENST00000588342.1	chr19	ENSG00000267299	lncRNA	AC011444.3	lncRNA	AC011444.3-201	325	2.30322	0	3.49406	0	0.98551	0.988698
ENST00000601911.1	chr19	ENSG00000268262	lncRNA	AC011445.1	lncRNA	AC011445.1-201	877	4.69441	3.88445	5.17933	2.85966	0.630351	0.662989
ENST00000599274.1	chr19	ENSG00000269246	lncRNA	AC011445.2	lncRNA	AC011445.2-201	173	4.32685	5.9075	11.487	3.22148	0.841948	0.85824
ENST00000592921.1	chr19	ENSG00000267220	transcribed_unprocessed_pseudogene	AC011447.2	transcribed_unprocessed_pseudogene	AC011447.2-201	283	5.29007	2.40753	4.01261	4.92328	0.625594	0.658195
ENST00000585498.1	chr19	ENSG00000267383	lncRNA	AC011447.3	lncRNA	AC011447.3-204	883	0.423865	3.47225	2.25056	3.47139	0.419476	0.47636
ENST00000585816.1	chr19	ENSG00000267383	lncRNA	AC011447.3	lncRNA	AC011447.3-206	618	10.9011	12.6785	7.34996	8.11625	0.0136577	0.0184989
ENST00000592022.1	chr19	ENSG00000267383	lncRNA	AC011447.3	lncRNA	AC011447.3-205	1268	3.24685	3.22397	1.79112	3.51619	0.379425	0.434504
ENST00000657925.1	chr19	ENSG00000267383	lncRNA	AC011447.3	lncRNA	AC011447.3-207	4477	4.68154	5.25038	5.0729	4.17022	0.37003	0.424877
ENST00000587562.1	chr19	ENSG00000267771	unprocessed_pseudogene	AC011447.4	unprocessed_pseudogene	AC011447.4-201	111	0	6.13813	5.11517	2.51043	0.679085	0.710853
ENST00000616168.1	chr19	ENSG00000274612	processed_pseudogene	AC011447.5	processed_pseudogene	AC011447.5-201	564	0	1.20804	0	1.48222	0.93645	0.946483
ENST00000623510.1	chr19	ENSG00000279039	TEC	AC011447.6	TEC	AC011447.6-201	2598	3.74561	4.19604	3.93384	3.64679	0.315911	0.365785
ENST00000624228.1	chr19	ENSG00000280079	TEC	AC011447.7	TEC	AC011447.7-201	1590	36.4857	29.7815	8.03468	9.46385	0.00119123	0.0113555
ENST00000555938.1	chr19	ENSG00000258674	protein_coding	AC011448.1	protein_coding	AC011448.1-201	1100	3.74273	1.85818	3.35509	3.29323	0.4811	0.537397
ENST00000358234.5	chr19	ENSG00000197813	lncRNA	AC011450.1	lncRNA	AC011450.1-202	707	6.88196	1.92739	2.00772	2.36485	0.391928	0.448118
ENST00000604303.1	chr19	ENSG00000270614	processed_pseudogene	AC011451.2	processed_pseudogene	AC011451.2-201	598	0	2.2787	2.37368	0.465983	0.742455	0.763272
ENST00000634951.1	chr19	ENSG00000283108	lncRNA	AC011451.3	lncRNA	AC011451.3-201	582	0.64308	2.34135	0.975574	1.91517	0.966544	0.974067
ENST00000660381.1	chr19	ENSG00000287271	lncRNA	AC011455.6	lncRNA	AC011455.6-201	1919	1.95035	0.710091	1.62731	0.43563	0.625864	0.658465
ENST00000604034.1	chr19	ENSG00000270402	processed_pseudogene	AC011458.1	processed_pseudogene	AC011458.1-201	617	0	1.10427	5.98152	4.0647	0.0353731	0.0467058
ENST00000603937.1	chr19	ENSG00000271283	processed_pseudogene	AC011458.2	processed_pseudogene	AC011458.2-201	207	0	0	1.37146	4.03852	0.0373466	0.0491754
ENST00000592671.1	chr19	ENSG00000267197	lncRNA	AC011461.1	lncRNA	AC011461.1-201	357	7.33868	3.81699	3.97608	4.68333	0.425008	0.482447
ENST00000598988.1	chr19	ENSG00000268987	lncRNA	AC011462.3	lncRNA	AC011462.3-201	540	0	0	1.05145	1.03207	6.09006e-05	0.0113555
ENST00000616866.1	chr19	ENSG00000277744	lncRNA	AC011462.4	lncRNA	AC011462.4-201	449	13.3371	10.6221	16.4392	14.2742	0.108026	0.136572
ENST00000599092.1	chr19	ENSG00000268764	lncRNA	AC011465.1	lncRNA	AC011465.1-201	328	1.14108	0	0	4.24783	0.75322	0.773772
ENST00000595201.2	chr19	ENSG00000268583	lncRNA	AC011466.1	lncRNA	AC011466.1-201	2175	1.72079	0.626512	1.30525	0.640593	0.763517	0.783695
ENST00000594589.1	chr19	ENSG00000269321	lncRNA	AC011466.2	lncRNA	AC011466.2-201	359	0	1.89786	3.16314	5.43344	0.10106	0.12816
ENST00000596563.5	chr19	ENSG00000269534	lncRNA	AC011466.3	lncRNA	AC011466.3-201	852	0	0.399843	0.333207	1.63532	0.276901	0.323476
ENST00000596839.1	chr19	ENSG00000269534	lncRNA	AC011466.3	lncRNA	AC011466.3-202	681	0.549593	1.00049	0	1.22757	0.462674	0.518025
ENST00000623064.1	chr19	ENSG00000280353	TEC	AC011466.4	TEC	AC011466.4-201	1614	0.231891	1.68856	0.52768	0.690602	0.804831	0.822654
ENST00000569091.1	chr19	ENSG00000260160	lncRNA	AC011468.1	lncRNA	AC011468.1-201	675	4.43583	4.54221	2.52349	1.65131	0.01269	0.0172597
ENST00000597886.1	chr19	ENSG00000268458	lncRNA	AC011468.3	lncRNA	AC011468.3-201	332	0	1.0261	0	0	0.14031	0.172248
ENST00000603942.1	chr19	ENSG00000270248	processed_pseudogene	AC011468.4	processed_pseudogene	AC011468.4-201	409	2.74528	0.832924	0.694113	2.04395	0.658899	0.691122
ENST00000614138.1	chr19	ENSG00000275055	lncRNA	AC011468.5	lncRNA	AC011468.5-201	748	3.00219	2.27718	1.51814	0.745074	0.0426844	0.0559131
ENST00000638271.1	chr19	ENSG00000284490	unprocessed_pseudogene	AC011471.4	unprocessed_pseudogene	AC011471.4-201	216	0	1.57716	2.62863	0	0.993781	0.995449
ENST00000588634.1	chr19	ENSG00000267082	lncRNA	AC011472.1	lncRNA	AC011472.1-201	569	3.28886	1.79613	2.99359	3.42813	0.377314	0.43259
ENST00000585801.1	chr19	ENSG00000267174	lncRNA	AC011472.2	lncRNA	AC011472.2-202	546	0.685481	0	3.11969	2.04145	0.0406907	0.0533782
ENST00000586356.5	chr19	ENSG00000267174	lncRNA	AC011472.2	lncRNA	AC011472.2-201	655	0	0.520101	1.73369	0.425432	0.279127	0.325912
ENST00000615848.1	chr19	ENSG00000273733	lncRNA	AC011472.4	lncRNA	AC011472.4-201	491	1.52453	0	0.578192	1.70259	0.57972	0.613551
ENST00000586845.1	chr19	ENSG00000267265	lncRNA	AC011476.3	lncRNA	AC011476.3-202	553	8.79845	3.6962	4.10694	2.51951	0.243766	0.286477
ENST00000586961.1	chr19	ENSG00000267265	lncRNA	AC011476.3	lncRNA	AC011476.3-203	346	3.24514	3.93834	3.28199	2.41611	0.140903	0.172919
ENST00000593060.5	chr19	ENSG00000267265	lncRNA	AC011476.3	lncRNA	AC011476.3-201	786	0	0.433417	1.80593	0.709053	0.11614	0.146306
ENST00000586924.1	chr19	ENSG00000267419	transcribed_unprocessed_pseudogene	AC011477.1	retained_intron	AC011477.1-203	447	1.6746	1.52423	1.90532	3.11698	0.247243	0.290423
ENST00000589657.1	chr19	ENSG00000267419	transcribed_unprocessed_pseudogene	AC011477.1	lncRNA	AC011477.1-202	803	2.33047	4.24242	8.48494	10.4106	0.0215392	0.0287932
ENST00000590697.1	chr19	ENSG00000267481	lncRNA	AC011477.2	lncRNA	AC011477.2-201	921	10.1594	15.1654	22.1935	21.4818	0.0407242	0.0534203
ENST00000585571.1	chr19	ENSG00000267565	lncRNA	AC011477.3	lncRNA	AC011477.3-201	403	52.9368	62.5541	59.878	61.5398	0.765382	0.785457
ENST00000586571.1	chr19	ENSG00000267693	processed_pseudogene	AC011477.5	processed_pseudogene	AC011477.5-201	259	0	0	0	1.0759	0.549961	0.587101
ENST00000598146.1	chr19	ENSG00000268499	lncRNA	AC011479.2	lncRNA	AC011479.2-201	432	0.866372	1.57716	2.62863	0.645041	0.968295	0.975667
ENST00000594299.1	chr19	ENSG00000269653	lncRNA	AC011479.3	lncRNA	AC011479.3-201	1890	0.594084	0.54074	1.05145	0.589752	0.395102	0.451491
ENST00000591646.1	chr19	ENSG00000267114	lncRNA	AC011481.1	lncRNA	AC011481.1-201	361	4.14707	8.49306	7.86405	3.85953	0.769305	0.789247
ENST00000509280.1	chr19	ENSG00000213777	transcribed_processed_pseudogene	AC011487.1	transcribed_processed_pseudogene	AC011487.1-201	887	0.843907	0	2.88053	1.25663	0.134555	0.168014
ENST00000599584.1	chr19	ENSG00000269444	lncRNA	AC011491.2	lncRNA	AC011491.2-201	447	0	3.81058	1.27021	1.24679	0.903089	0.915057
ENST00000498085.1	chr19	ENSG00000243829	processed_pseudogene	AC011495.1	processed_pseudogene	AC011495.1-201	584	6.40878	4.66666	1.94447	1.43146	0.00729921	0.0113555
ENST00000600255.1	chr19	ENSG00000269374	processed_pseudogene	AC011497.2	processed_pseudogene	AC011497.2-201	639	4.10001	4.79811	5.77558	4.36084	0.603736	0.637553
ENST00000589066.1	chr19	ENSG00000267011	lncRNA	AC011498.1	lncRNA	AC011498.1-203	359	1.04254	1.89786	2.37236	0.776206	0.817067	0.834208
ENST00000591414.5	chr19	ENSG00000267011	lncRNA	AC011498.1	lncRNA	AC011498.1-201	478	0	0	1.18783	0	0.440159	0.494704
ENST00000590159.1	chr19	ENSG00000267255	lncRNA	AC011498.3	lncRNA	AC011498.3-201	569	0.657773	0.59871	10.9765	5.87679	0.0266079	0.0353952
ENST00000586020.1	chr19	ENSG00000267385	protein_coding	AC011498.4	nonsense_mediated_decay	AC011498.4-201	1803	1.45308	1.32261	1.88946	2.31828	0.0383758	0.0504956
ENST00000592034.1	chr19	ENSG00000267769	lncRNA	AC011498.6	lncRNA	AC011498.6-201	510	12.4758	8.01567	3.89656	6.01027	0.0584495	0.0757343
ENST00000624986.1	chr19	ENSG00000280239	TEC	AC011498.7	TEC	AC011498.7-201	2027	30.0969	21.8483	6.44254	5.36145	0.00328787	0.0113555
ENST00000594230.1	chr19	ENSG00000269397	lncRNA	AC011503.2	lncRNA	AC011503.2-201	1500	10.2301	13.8537	17.2228	13.3756	0.294703	0.343093
ENST00000596594.1	chr19	ENSG00000269421	unprocessed_pseudogene	AC011503.3	unprocessed_pseudogene	AC011503.3-201	954	0	0.357092	0.595162	2.04466	0.140555	0.172532
ENST00000474329.2	chr19	ENSG00000242411	processed_pseudogene	AC011506.1	processed_pseudogene	AC011506.1-201	610	0.613562	1.11694	0	0	0.00303669	0.0113555
ENST00000592263.1	chr19	ENSG00000267723	lncRNA	AC011509.2	lncRNA	AC011509.2-201	627	0	0	1.35834	0.44443	0.0406224	0.0532929
ENST00000598541.1	chr19	ENSG00000269652	lncRNA	AC011510.1	lncRNA	AC011510.1-201	286	0	1.19114	0	1.94866	0.996319	0.996749
ENST00000452032.6	chr19	ENSG00000167807	protein_coding	AC011511.1	nonsense_mediated_decay	AC011511.1-201	1956	2.67884	1.74165	1.01597	0.854779	0.0234381	0.031267
ENST00000587088.1	chr19	ENSG00000267105	lncRNA	AC011511.3	lncRNA	AC011511.3-201	355	0	1.91924	0	2.35485	0.93645	0.946483
ENST00000656133.1	chr12	ENSG00000258017	lncRNA	AC011603.2	lncRNA	AC011603.2-206	675	1.66343	0.50469	3.78523	2.06413	0.135614	0.169207
ENST00000611325.1	chr12	ENSG00000277672	processed_pseudogene	AC011603.4	processed_pseudogene	AC011603.4-201	277	0	1.22984	1.02488	1.00598	0.53155	0.587101
ENST00000552477.1	chr12	ENSG00000257941	processed_pseudogene	AC011611.5	processed_pseudogene	AC011611.5-201	578	1.94259	2.35755	4.91163	5.78528	0.00556207	0.0113555
ENST00000517658.1	chr8	ENSG00000253307	lncRNA	AC011676.1	lncRNA	AC011676.1-201	397	2.82826	2.5743	0.715093	0	0.0250475	0.0333661
ENST00000585184.1	chr18	ENSG00000266495	lncRNA	AC011731.1	lncRNA	AC011731.1-201	389	1.92428	0.875748	0.7298	0	0.12601	0.157956
ENST00000443818.1	chr2	ENSG00000231655	processed_pseudogene	AC011742.2	processed_pseudogene	AC011742.2-201	352	1.06327	0	0	0	0.165561	0.198802
ENST00000439053.1	chr2	ENSG00000235440	processed_pseudogene	AC011742.3	processed_pseudogene	AC011742.3-201	820	0	0	1.03863	1.69913	0.00334069	0.0113555
ENST00000417974.1	chr2	ENSG00000237916	processed_pseudogene	AC011753.4	processed_pseudogene	AC011753.4-201	311	4.8138	1.09539	8.21553	7.16805	0.0867631	0.110742
ENST00000559762.1	chr15	ENSG00000259425	transcribed_unprocessed_pseudogene	AC011767.1	lncRNA	AC011767.1-203	529	3.53755	6.43981	2.68329	2.10705	0.0862386	0.110102
ENST00000560434.1	chr15	ENSG00000259425	transcribed_unprocessed_pseudogene	AC011767.1	retained_intron	AC011767.1-204	432	6.93098	3.94289	3.28579	3.22521	0.117914	0.148416
ENST00000617410.4	chr15	ENSG00000259425	transcribed_unprocessed_pseudogene	AC011767.1	transcribed_unprocessed_pseudogene	AC011767.1-201	1153	0	1.18184	2.21598	0.725042	0.337087	0.388491
ENST00000520129.1	chr8	ENSG00000254208	lncRNA	AC011773.1	lncRNA	AC011773.1-201	468	2.39918	1.45584	1.21321	1.78627	0.316696	0.366545
ENST00000562577.1	chr8	ENSG00000260493	lncRNA	AC011773.4	lncRNA	AC011773.4-201	487	1.53705	0.699519	0	0	0.00651168	0.0113555
ENST00000586922.2	chr18	ENSG00000268573	lncRNA	AC011815.1	lncRNA	AC011815.1-201	4382	1.36658	1.55484	0.583074	0.699506	0.00341794	0.0113555
ENST00000618230.1	chr18	ENSG00000274184	lncRNA	AC011815.2	lncRNA	AC011815.2-201	2021	0.370384	0.337126	1.68565	1.37881	0.00207262	0.0113555
ENST00000624194.1	chr18	ENSG00000279989	TEC	AC011815.3	TEC	AC011815.3-201	473	8.70402	5.04157	17.4056	15.3173	0.018805	0.0252243
ENST00000583138.1	chr18	ENSG00000263393	lncRNA	AC011825.2	lncRNA	AC011825.2-201	553	6.76804	4.92826	16.4278	15.621	0.00229228	0.0113555
ENST00000582233.1	chr18	ENSG00000265008	lncRNA	AC011825.4	lncRNA	AC011825.4-201	473	0	0.720224	0	1.17826	0.996319	0.996749
ENST00000621382.1	GL000205.2	ENSG00000273496	protein_coding	AC011841.1	protein_coding	AC011841.1-201	1468	11.9828	10.9069	9.08919	9.11143	0.00318788	0.0113555
ENST00000623483.2	chr15	ENSG00000279145	lncRNA	AC011912.1	lncRNA	AC011912.1-201	5362	0.69801	0.953001	2.54137	2.23467	0.00435841	0.0113555
ENST00000661567.1	chr17	ENSG00000259349	lncRNA	AC011921.1	lncRNA	AC011921.1-203	932	3.21264	2.19313	1.21842	1.19596	0.016936	0.022775
ENST00000413334.1	chr17	ENSG00000228007	processed_pseudogene	AC011933.1	processed_pseudogene	AC011933.1-201	321	40.8086	26.5316	21.2256	24.3066	0.115965	0.146114
ENST00000578226.1	chr17	ENSG00000265342	lncRNA	AC011933.3	lncRNA	AC011933.3-201	372	1.00611	0	1.5263	1.49816	0.171456	0.205156
ENST00000567680.1	chr15	ENSG00000259924	processed_pseudogene	AC011939.1	processed_pseudogene	AC011939.1-201	964	0.776499	0.706776	1.17798	2.31251	0.144019	0.176557
ENST00000567396.1	chr15	ENSG00000261544	lncRNA	AC011939.2	lncRNA	AC011939.2-201	428	0	0.795949	1.3266	1.30214	0.127853	0.160033
ENST00000569835.1	chr8	ENSG00000261542	lncRNA	AC011978.2	lncRNA	AC011978.2-201	2054	1.27552	2.48782	1.935	1.22099	0.598389	0.632233
ENST00000472300.1	chr11	ENSG00000239470	processed_pseudogene	AC011979.1	processed_pseudogene	AC011979.1-201	483	24.0216	21.8647	17.633	20.1926	0.0428635	0.0561422
ENST00000624333.2	Y	ENSG00000284071	unprocessed_pseudogene	AC012005.2	unprocessed_pseudogene	AC012005.2-201	397	2.82826	0	0.715093	0.701909	0.891742	0.904262
ENST00000558185.1	chr15	ENSG00000259588	lncRNA	AC012050.1	lncRNA	AC012050.1-201	472	0	1.4435	0	0.590377	0.547809	0.587101
ENST00000421295.1	chr2	ENSG00000233416	processed_pseudogene	AC012065.2	processed_pseudogene	AC012065.2-201	375	1.99612	0.908443	0	1.48618	0.309368	0.359119
ENST00000602736.1	chr2	ENSG00000269976	lncRNA	AC012065.3	lncRNA	AC012065.3-201	439	0	2.32801	0.646679	0	0.487279	0.543643
ENST00000624084.2	chr2	ENSG00000279307	processed_pseudogene	AC012065.5	processed_pseudogene	AC012065.5-201	510	14.6774	12.0235	6.67981	10.3814	0.0805174	0.103045
ENST00000439252.1	chr2	ENSG00000213197	processed_pseudogene	AC012066.1	processed_pseudogene	AC012066.1-201	694	2.15719	1.96349	0.409066	0	0.0156434	0.0210776
ENST00000606114.1	chr2	ENSG00000271936	lncRNA	AC012073.1	lncRNA	AC012073.1-201	1108	16.8896	19.6775	12.5548	13.8323	0.0260117	0.0346228
ENST00000313031.2	chr2	ENSG00000235072	lncRNA	AC012074.1	lncRNA	AC012074.1-201	1552	0.48231	1.75601	0.54876	0	0.197992	0.234706
ENST00000431557.1	chr2	ENSG00000235072	lncRNA	AC012074.1	lncRNA	AC012074.1-202	419	0.893252	0	0.677547	1.99516	0.314966	0.364716
ENST00000548270.1	chr12	ENSG00000186076	processed_pseudogene	AC012085.1	processed_pseudogene	AC012085.1-201	765	538.659	496.526	195.199	230.211	0.000829631	0.0113555
ENST00000623522.1	chr17	ENSG00000234327	lncRNA	AC012146.1	TEC	AC012146.1-203	1646	0.227383	2.06966	0.689896	0.338588	0.619037	0.651771
ENST00000549725.1	chr12	ENSG00000258034	lncRNA	AC012157.2	lncRNA	AC012157.2-201	501	0	1.35994	0.566651	1.11241	0.674678	0.706715
ENST00000495139.1	chr15	ENSG00000242737	processed_pseudogene	AC012170.1	processed_pseudogene	AC012170.1-201	359	0	1.89786	4.74471	1.55241	0.266491	0.312031
ENST00000560380.1	chr15	ENSG00000259298	lncRNA	AC012170.2	lncRNA	AC012170.2-201	667	4.48903	5.10744	16.5994	15.04	0.000615472	0.0113555
ENST00000560159.1	chr15	ENSG00000259618	lncRNA	AC012170.3	lncRNA	AC012170.3-201	297	2.52036	3.44107	20.0732	8.44418	0.0973752	0.12372
ENST00000567942.1	chr16	ENSG00000260350	lncRNA	AC012173.1	lncRNA	AC012173.1-201	430	1.7408	0	2.64086	1.29608	0.299386	0.348256
ENST00000570210.1	chr16	ENSG00000261114	lncRNA	AC012181.1	lncRNA	AC012181.1-201	699	4.28352	2.43681	4.0614	5.18248	0.260496	0.305331
ENST00000565861.1	chr16	ENSG00000261270	lncRNA	AC012181.2	lncRNA	AC012181.2-201	601	9.34125	4.53466	5.66839	5.10023	0.499221	0.55634
ENST00000567706.1	chr16	ENSG00000260537	protein_coding	AC012184.2	protein_coding	AC012184.2-202	867	1.29506	2.35755	1.30977	4.17826	0.708723	0.732545
ENST00000569353.1	chr16	ENSG00000261131	lncRNA	AC012186.2	lncRNA	AC012186.2-201	321	2.33192	0	0.884399	0.868093	0.969865	0.976687
ENST00000623850.1	chr16	ENSG00000280376	TEC	AC012186.3	TEC	AC012186.3-201	485	0	0	1.75603	2.29821	0.000663775	0.0113555
ENST00000517376.5	chr8	ENSG00000253477	lncRNA	AC012213.1	lncRNA	AC012213.1-201	722	11.4044	8.49306	5.50483	10.0348	0.34054	0.39227
ENST00000523422.1	chr8	ENSG00000253477	lncRNA	AC012213.1	lncRNA	AC012213.1-202	449	1.66714	1.51744	3.16138	4.34433	0.0242803	0.0323672
ENST00000577199.1	chr8	ENSG00000266289	lncRNA	AC012213.3	lncRNA	AC012213.3-201	777	0	2.19219	0	0	0.202345	0.239602
ENST00000606457.1	chr8	ENSG00000271830	lncRNA	AC012213.4	lncRNA	AC012213.4-201	354	15.859	31.757	14.4352	13.3819	0.193552	0.229638
ENST00000560812.5	chr15	ENSG00000259772	lncRNA	AC012236.1	lncRNA	AC012236.1-201	680	1.1008	3.50686	0.417488	2.04895	0.383464	0.438893
ENST00000592747.1	chr18	ENSG00000266957	lncRNA	AC012254.1	lncRNA	AC012254.1-201	200	0	1.70333	1.41946	0	0.716985	0.73833
ENST00000591183.1	chr18	ENSG00000267724	lncRNA	AC012254.3	lncRNA	AC012254.3-201	2117	0.707176	0.482758	1.34101	0.789772	0.177699	0.212059
ENST00000588843.1	chr18	ENSG00000267800	processed_pseudogene	AC012254.4	processed_pseudogene	AC012254.4-201	273	9.59674	3.74358	1.0399	5.10362	0.271224	0.317337
ENST00000623573.1	chr18	ENSG00000280212	TEC	AC012254.5	TEC	AC012254.5-201	478	0	0	2.37567	0	0.403359	0.460084
ENST00000609350.1	chr2	ENSG00000272667	lncRNA	AC012306.2	lncRNA	AC012306.2-201	630	22.5752	11.8963	7.66058	8.40397	0.0803696	0.102881
ENST00000659745.1	chr2	ENSG00000286873	lncRNA	AC012306.3	lncRNA	AC012306.3-201	1057	12.3931	5.15672	4.83449	3.16357	0.17737	0.211678
ENST00000449242.1	chr2	ENSG00000228873	lncRNA	AC012307.1	lncRNA	AC012307.1-201	197	1.89986	3.45854	0	0	0.00303669	0.0113555
ENST00000588873.1	chr19	ENSG00000267360	protein_coding	AC012309.1	protein_coding	AC012309.1-201	389	0	0	0.7298	1.43269	0.0131707	0.0178519
ENST00000587645.1	chr19	ENSG00000267437	lncRNA	AC012309.2	lncRNA	AC012309.2-201	319	0	0	1.77989	1.74707	6.09006e-05	0.0113555
ENST00000593393.1	chr19	ENSG00000232098	lncRNA	AC012313.1	lncRNA	AC012313.1-201	3059	7.58578	5.79099	5.93955	4.9191	0.165337	0.198802
ENST00000597980.1	chr19	ENSG00000232098	lncRNA	AC012313.1	lncRNA	AC012313.1-203	570	2.62648	0.59766	0.498056	2.93324	0.945893	0.955143
ENST00000623509.1	chr19	ENSG00000279611	TEC	AC012313.10	TEC	AC012313.10-201	926	2.42509	2.20734	1.83947	1.20371	0.0622923	0.0805074
ENST00000599952.1	chr19	ENSG00000268049	lncRNA	AC012313.2	lncRNA	AC012313.2-201	1154	10.0541	5.31368	5.65816	4.34648	0.23648	0.278345
ENST00000599109.5	chr19	ENSG00000268230	lncRNA	AC012313.3	lncRNA	AC012313.3-202	3322	1.01398	0.717839	1.11096	0.503295	0.672388	0.704683
ENST00000596296.1	chr19	ENSG00000268543	TEC	AC012313.4	TEC	AC012313.4-201	495	9.07328	6.19393	5.16167	9.00712	0.687526	0.719205
ENST00000594816.1	chr19	ENSG00000268912	lncRNA	AC012313.5	lncRNA	AC012313.5-201	2517	6.69141	7.98542	6.54181	5.09267	0.134236	0.167626
ENST00000595059.1	chr19	ENSG00000269473	lncRNA	AC012313.8	lncRNA	AC012313.8-201	5402	1.3164	1.07207	1.26128	0.61901	0.351122	0.403999
ENST00000425325.2	chr2	ENSG00000225156	lncRNA	AC012354.1	lncRNA	AC012354.1-201	2685	6.55152	4.69447	9.09301	8.30265	0.0376106	0.0495164
ENST00000623734.1	chr2	ENSG00000278957	TEC	AC012354.10	TEC	AC012354.10-201	483	0.774892	3.52656	2.35107	4.03852	0.462395	0.517778
ENST00000423051.1	chr2	ENSG00000231848	processed_pseudogene	AC012354.2	processed_pseudogene	AC012354.2-201	461	2.43561	2.21692	1.23164	0.604464	0.0224611	0.0299974
ENST00000620900.1	chr2	ENSG00000274520	misc_RNA	AC012354.3	misc_RNA	AC012354.3-201	87	86.0397	78.314	84.8413	92.8859	0.401336	0.458147
ENST00000611000.1	chr2	ENSG00000276048	misc_RNA	AC012354.5	misc_RNA	AC012354.5-201	271	8.28648	3.77121	11.5233	11.3108	0.0799108	0.102361
ENST00000616963.1	chr2	ENSG00000277311	misc_RNA	AC012354.8	misc_RNA	AC012354.8-201	217	31.0457	37.6773	57.5634	61.6386	0.0092331	0.0126564
ENST00000615706.1	chr2	ENSG00000277809	misc_RNA	AC012354.9	misc_RNA	AC012354.9-201	324	2.31033	2.10288	7.88589	6.88044	0.001071	0.0113555
ENST00000366153.2	chr2	ENSG00000203327	lncRNA	AC012358.1	lncRNA	AC012358.1-201	916	4.08595	5.9505	5.88859	4.25896	0.911815	0.92343
ENST00000430010.1	chr2	ENSG00000227799	processed_pseudogene	AC012358.2	processed_pseudogene	AC012358.2-201	1434	5.74198	5.70152	2.57364	3.4978	0.0108642	0.0148223
ENST00000613806.1	chr2	ENSG00000240401	lncRNA	AC012358.3	lncRNA	AC012358.3-202	687	0	1.48762	0.413234	0	0.487279	0.543643
ENST00000626226.2	chr2	ENSG00000240401	lncRNA	AC012358.3	lncRNA	AC012358.3-207	591	0	1.15285	0.480359	0	0.554684	0.589266
ENST00000433219.1	chr2	ENSG00000235319	lncRNA	AC012360.1	lncRNA	AC012360.1-201	674	1.1106	2.02176	0.421205	1.24032	0.197908	0.23461
ENST00000610036.1	chr2	ENSG00000272994	lncRNA	AC012360.3	lncRNA	AC012360.3-201	3449	16.4945	14.5195	5.43255	4.28207	0.0011702	0.0113555
ENST00000436950.5	chr2	ENSG00000225889	lncRNA	AC012368.1	lncRNA	AC012368.1-205	547	0	0.62279	0	1.01886	0.996319	0.996749
ENST00000655199.1	chr2	ENSG00000225889	lncRNA	AC012368.1	lncRNA	AC012368.1-212	1685	0.444241	1.21305	0.505446	0.330751	0.252339	0.296179
ENST00000604190.1	chr2	ENSG00000270354	processed_pseudogene	AC012368.3	processed_pseudogene	AC012368.3-201	219	0	0	0	1.27241	0.549961	0.587101
ENST00000647935.1	chr15	ENSG00000285805	lncRNA	AC012378.2	lncRNA	AC012378.2-201	663	6.20965	7.70738	2.14097	3.36239	0.0162431	0.021866
ENST00000560876.1	chr15	ENSG00000259481	lncRNA	AC012404.1	lncRNA	AC012404.1-201	476	4.71772	2.14705	1.78924	3.51249	0.551975	0.587204
ENST00000558572.1	chr15	ENSG00000259575	lncRNA	AC012404.2	lncRNA	AC012404.2-201	481	6.22491	3.54123	1.18042	1.73799	0.0307473	0.0407445
ENST00000562869.1	chr15	ENSG00000261775	lncRNA	AC012435.3	lncRNA	AC012435.3-201	361	3.1103	0	0	0.771905	0.52126	0.579481
ENST00000446669.1	chr7	ENSG00000227080	processed_pseudogene	AC012441.1	processed_pseudogene	AC012441.1-201	685	1.09277	0	0.828882	0	0.799403	0.817451
ENST00000444843.1	chr7	ENSG00000228897	processed_pseudogene	AC012441.2	processed_pseudogene	AC012441.2-201	739	1.51938	0.460982	0.384157	0	0.129966	0.162508
ENST00000436885.1	chr2	ENSG00000228251	lncRNA	AC012442.1	lncRNA	AC012442.1-201	529	2.12253	1.93194	2.68329	1.05353	0.580792	0.61456
ENST00000414784.1	chr2	ENSG00000243389	lncRNA	AC012442.2	lncRNA	AC012442.2-201	425	1.76128	0	1.33596	1.31133	0.444262	0.498982
ENST00000650944.1	chr2	ENSG00000286207	lncRNA	AC012443.2	lncRNA	AC012443.2-201	4629	3.39586	5.81391	3.61841	3.6119	0.372074	0.426814
ENST00000431500.2	chr2	ENSG00000230790	lncRNA	AC012456.2	lncRNA	AC012456.2-201	561	1.33431	1.2145	1.01209	0	0.170466	0.204188
ENST00000666133.1	chr2	ENSG00000287299	lncRNA	AC012459.1	lncRNA	AC012459.1-204	2290	1.3075	0.446287	1.2397	1.5819	0.234979	0.276667
ENST00000550687.1	chr12	ENSG00000257283	lncRNA	AC012464.1	lncRNA	AC012464.1-201	540	0.693098	1.26173	2.1029	2.06413	0.0362453	0.0478139
ENST00000607783.1	chr3	ENSG00000271976	lncRNA	AC012467.2	lncRNA	AC012467.2-201	2583	7.96942	9.23214	6.9242	6.47289	0.0358184	0.0472683
ENST00000648277.1	chr10	ENSG00000285587	lncRNA	AC012470.1	lncRNA	AC012470.1-201	2848	1.70841	1.31577	0.598087	0.195687	0.0290709	0.0385821
ENST00000625143.1	chr2	ENSG00000280176	TEC	AC012486.1	TEC	AC012486.1-201	216	5.19823	0	0	2.58017	0.720553	0.741846
ENST00000424037.1	chr2	ENSG00000213495	processed_pseudogene	AC012498.1	processed_pseudogene	AC012498.1-201	437	2.56938	0	0	0	0.210607	0.248963
ENST00000604586.1	chr2	ENSG00000271134	processed_pseudogene	AC012498.2	processed_pseudogene	AC012498.2-201	372	1.00611	0.915769	0.763151	0	0.175516	0.209549
ENST00000426527.1	chr2	ENSG00000223634	lncRNA	AC012506.2	lncRNA	AC012506.2-201	533	1.4044	0	0	0.52281	0.562981	0.597228
ENST00000659964.1	chr2	ENSG00000286971	lncRNA	AC012508.3	lncRNA	AC012508.3-201	1266	1.47817	1.07635	0.67273	1.32065	0.349408	0.402158
ENST00000623250.1	chr2	ENSG00000279348	TEC	AC012513.3	TEC	AC012513.3-201	2116	8.13636	5.31284	0.939151	1.4486	0.00848753	0.0116619
ENST00000562848.1	chr12	ENSG00000260597	lncRNA	AC012531.1	lncRNA	AC012531.1-201	2680	0.558616	1.14403	1.27116	1.55965	0.163738	0.198802
ENST00000607115.1	chr3	ENSG00000271843	lncRNA	AC012557.1	lncRNA	AC012557.1-201	611	4.2879	2.78777	1.85854	4.10462	0.535196	0.587101
ENST00000605919.1	chr3	ENSG00000272181	lncRNA	AC012557.2	lncRNA	AC012557.2-201	418	0.895389	1.62998	1.35834	3.99987	0.412428	0.469116
ENST00000591191.1	chr18	ENSG00000267293	processed_pseudogene	AC012569.1	processed_pseudogene	AC012569.1-201	1524	0.982343	1.78827	1.49025	0.731385	0.495627	0.552628
ENST00000523874.1	chr8	ENSG00000253471	lncRNA	AC012574.1	lncRNA	AC012574.1-201	252	1.48521	0	0	0	0.165561	0.198802
ENST00000565797.2	chr19	ENSG00000261526	lncRNA	AC012615.1	lncRNA	AC012615.1-201	1299	18.1518	15.7351	13.987	15.0162	0.0527704	0.0685899
ENST00000586694.1	chr19	ENSG00000267141	lncRNA	AC012615.4	lncRNA	AC012615.4-201	607	4.31616	2.80614	5.14467	1.8363	0.754702	0.775203
ENST00000590823.2	chr19	ENSG00000267244	lncRNA	AC012615.6	retained_intron	AC012615.6-202	2397	2.81056	0.852731	2.13186	0.813769	0.782275	0.801887
ENST00000600294.1	chr19	ENSG00000268922	processed_pseudogene	AC012616.1	processed_pseudogene	AC012616.1-201	197	0	0	4.32323	0	0.413905	0.470333
ENST00000509915.1	chr5	ENSG00000248968	lncRNA	AC012640.1	lncRNA	AC012640.1-201	688	1.632	0.990308	0	0	0.00156779	0.0113555
ENST00000561606.1	chr5	ENSG00000259802	lncRNA	AC012640.2	lncRNA	AC012640.2-201	901	6.64635	5.67146	1.57543	0.618552	0.00824103	0.0113555
ENST00000623897.1	chr5	ENSG00000280369	TEC	AC012640.5	TEC	AC012640.5-201	319	1.17327	1.06792	0	0.873536	0.166512	0.199623
ENST00000515455.2	chr16	ENSG00000250616	lncRNA	AC012645.1	lncRNA	AC012645.1-201	1650	1.81466	0.825857	1.37645	1.18218	0.991982	0.994699
ENST00000610691.1	chr16	ENSG00000275371	lncRNA	AC012645.4	lncRNA	AC012645.4-201	1061	4.93857	0.96324	1.87299	1.83846	0.773361	0.793247
ENST00000574705.1	chr16	ENSG00000262712	lncRNA	AC012676.1	lncRNA	AC012676.1-201	1949	1.1522	0.52437	0.582642	0.428924	0.25596	0.300209
ENST00000619258.1	chr16	ENSG00000275515	processed_pseudogene	AC012676.2	processed_pseudogene	AC012676.2-201	186	0	0	4.5789	0	0.413905	0.470333
ENST00000614983.1	chr16	ENSG00000277170	lncRNA	AC012676.3	lncRNA	AC012676.3-201	479	6.2509	12.0904	1.77803	0.581749	0.0337837	0.0446625
ENST00000616838.1	chr16	ENSG00000277440	lncRNA	AC012676.4	lncRNA	AC012676.4-201	582	2.57232	4.68269	0.975574	0	0.0538896	0.0699974
ENST00000624337.1	chr16	ENSG00000280063	TEC	AC012676.5	TEC	AC012676.5-201	1955	8.99786	10.281	6.82503	7.26933	0.0183297	0.0246083
ENST00000604279.1	chr12	ENSG00000271018	processed_pseudogene	AC013244.1	processed_pseudogene	AC013244.1-201	193	3.87847	1.76511	0	1.44382	0.120506	0.151469
ENST00000603396.1	chr12	ENSG00000271490	processed_pseudogene	AC013244.2	processed_pseudogene	AC013244.2-201	103	0	0	0	2.70542	0.549961	0.587101
ENST00000455092.1	chr17	ENSG00000226130	lncRNA	AC013248.1	lncRNA	AC013248.1-201	232	1.61324	0	0	0	0.165561	0.198802
ENST00000458227.1	chr2	ENSG00000237953	processed_pseudogene	AC013267.1	processed_pseudogene	AC013267.1-201	267	0	0	0	1.04366	0.549961	0.587101
ENST00000559730.1	chr15	ENSG00000259211	lncRNA	AC013356.2	lncRNA	AC013356.2-201	729	0.513406	0.467306	1.55771	2.29348	0.016568	0.0222919
ENST00000559041.1	chr15	ENSG00000259713	lncRNA	AC013391.2	lncRNA	AC013391.2-201	501	0	0.679972	0.566651	1.11241	0.312164	0.361732
ENST00000567484.1	chr15	ENSG00000261478	lncRNA	AC013391.3	lncRNA	AC013391.3-201	1456	0.257055	0.233974	0.584942	1.14832	0.0777978	0.0997559
ENST00000630790.1	chr15	ENSG00000279765	protein_coding	AC013394.1	retained_intron	AC013394.1-202	4499	0.499141	0.227161	4.29088	4.64533	0.00163756	0.0113555
ENST00000607190.1	chr2	ENSG00000271991	lncRNA	AC013400.1	lncRNA	AC013400.1-201	545	2.74696	3.75045	2.08361	1.0226	0.0663351	0.0855225
ENST00000607659.1	chr2	ENSG00000272148	lncRNA	AC013403.2	lncRNA	AC013403.2-201	480	7.01761	7.80693	4.14009	3.48322	0.00403121	0.0113555
ENST00000557910.1	chr15	ENSG00000259656	lncRNA	AC013452.2	lncRNA	AC013452.2-201	743	1.5112	0	0.764178	0.750088	0.634752	0.66739
ENST00000605472.1	chr2	ENSG00000270799	processed_pseudogene	AC013467.2	processed_pseudogene	AC013467.2-201	835	1.34469	0.407983	0.339991	0	0.129966	0.162508
ENST00000608680.1	chr2	ENSG00000273240	lncRNA	AC013468.1	lncRNA	AC013468.1-201	598	3.75524	2.2787	0.949472	1.39795	0.0375523	0.0494418
ENST00000416226.1	chr2	ENSG00000230286	lncRNA	AC013472.2	lncRNA	AC013472.2-201	306	6.11557	10.0196	3.71101	2.73194	0.0398949	0.052418
ENST00000607407.1	chr2	ENSG00000272056	lncRNA	AC013472.3	lncRNA	AC013472.3-201	659	1.70382	1.55083	0.430792	1.26855	0.119613	0.15046
ENST00000446709.1	chr2	ENSG00000234193	lncRNA	AC013476.1	lncRNA	AC013476.1-201	537	0	1.90316	4.75797	1.03783	0.382329	0.437675
ENST00000558732.2	chr15	ENSG00000259569	processed_pseudogene	AC013489.2	processed_pseudogene	AC013489.2-201	276	0	2.46859	0	0	0.1651	0.198802
ENST00000560906.1	chr15	ENSG00000259258	processed_pseudogene	AC013553.1	processed_pseudogene	AC013553.1-201	267	1.40177	0	1.06327	1.04366	0.609503	0.642092
ENST00000619781.1	chr15	ENSG00000278737	lncRNA	AC013553.4	lncRNA	AC013553.4-201	622	0	1.09539	0	0.896006	0.79295	0.811824
ENST00000521510.2	chr8	ENSG00000253875	lncRNA	AC013643.2	lncRNA	AC013643.2-201	3133	0.238923	0.108735	1.44982	1.51203	0.00193651	0.0113555
ENST00000623825.1	chr8	ENSG00000279302	TEC	AC013643.3	TEC	AC013643.3-201	2596	0.865037	0.656136	1.96844	1.71746	0.00479628	0.0113555
ENST00000604340.1	chr2	ENSG00000270557	lncRNA	AC013731.1	lncRNA	AC013731.1-201	883	1.69546	1.54322	0.643017	3.47139	0.906772	0.918573
ENST00000449835.1	chr2	ENSG00000225570	lncRNA	AC013733.1	lncRNA	AC013733.1-201	985	0.379972	1.03756	0.288215	0.565803	0.336861	0.388243
ENST00000440371.1	chr2	ENSG00000234595	lncRNA	AC013733.2	lncRNA	AC013733.2-201	635	20.0398	17.1674	12.071	15.7979	0.0810195	0.10367
ENST00000523678.1	chr8	ENSG00000254202	lncRNA	AC015522.1	lncRNA	AC015522.1-201	640	2.3392	0.532291	0.887163	0	0.273786	0.320021
ENST00000615828.1	chr12	ENSG00000274682	lncRNA	AC015540.1	lncRNA	AC015540.1-201	501	1.4941	4.7598	1.69995	1.66861	0.349593	0.402352
ENST00000621331.1	chr15	ENSG00000274294	lncRNA	AC015660.3	lncRNA	AC015660.3-201	621	1.20539	0	0.457153	0.448724	0.969865	0.976687
ENST00000560068.1	chr15	ENSG00000259583	lncRNA	AC015712.2	lncRNA	AC015712.2-202	3213	2.56271	3.18082	0.971931	0.346913	0.0205871	0.0275436
ENST00000615211.1	chr15	ENSG00000278456	lncRNA	AC015712.7	lncRNA	AC015712.7-201	635	0	0	1.34122	0	0.413905	0.470333
ENST00000572792.1	chr17	ENSG00000263220	lncRNA	AC015727.1	lncRNA	AC015727.1-201	512	0.731001	1.33073	1.10895	0.544254	0.410625	0.467247
ENST00000622996.1	chr17	ENSG00000279432	TEC	AC015799.1	TEC	AC015799.1-201	3122	1.07894	0.436471	2.00052	1.96364	0.037007	0.0487854
ENST00000589690.1	chr17	ENSG00000267084	processed_pseudogene	AC015802.2	processed_pseudogene	AC015802.2-201	189	0	0	1.50207	0	0.551867	0.587101
ENST00000590241.1	chr17	ENSG00000267543	lncRNA	AC015802.3	lncRNA	AC015802.3-201	570	5.25295	4.78128	3.48639	5.37761	0.400314	0.457017
ENST00000607136.1	chr17	ENSG00000267546	lncRNA	AC015802.4	lncRNA	AC015802.4-204	538	1.39135	1.26642	1.58304	0	0.300916	0.349861
ENST00000607478.1	chr17	ENSG00000272386	lncRNA	AC015802.5	lncRNA	AC015802.5-201	399	0.938027	1.7076	0	2.09517	0.462674	0.518025
ENST00000640006.1	chr17	ENSG00000284526	protein_coding	AC015802.6	protein_coding	AC015802.6-201	5654	1.32392	1.14479	1.20506	0.985702	0.212557	0.251186
ENST00000622935.1	chr17	ENSG00000279600	TEC	AC015804.1	TEC	AC015804.1-201	435	0	0	1.95788	1.28119	0.00256229	0.0113555
ENST00000585065.1	chr17	ENSG00000264112	lncRNA	AC015813.1	lncRNA	AC015813.1-203	4722	20.7665	23.7355	36.6739	33.5192	0.00912336	0.0125142
ENST00000610469.1	chr17	ENSG00000278642	lncRNA	AC015813.4	lncRNA	AC015813.4-201	179	29.2727	15.2253	7.92995	7.78374	0.0479189	0.0625325
ENST00000624641.1	chr17	ENSG00000279069	TEC	AC015813.5	TEC	AC015813.5-201	1514	16.3157	10.8005	18.5636	16.1968	0.214629	0.25351
ENST00000624409.1	chr17	ENSG00000279207	TEC	AC015813.6	TEC	AC015813.6-201	5808	10.0528	13.1386	21.8491	20.4867	0.0123331	0.0167834
ENST00000623294.1	chr17	ENSG00000280233	TEC	AC015813.7	TEC	AC015813.7-201	581	1.93256	0.586344	2.44313	0.959235	0.679397	0.711146
ENST00000667406.1	chr17	ENSG00000287751	processed_pseudogene	AC015818.10	processed_pseudogene	AC015818.10-201	507	0	0	4.47956	6.04583	0.000769115	0.0113555
ENST00000563569.1	chr17	ENSG00000260907	lncRNA	AC015818.2	lncRNA	AC015818.2-201	840	2.67338	3.64999	2.36577	4.6443	0.958458	0.966791
ENST00000584274.1	chr17	ENSG00000265916	processed_pseudogene	AC015818.5	processed_pseudogene	AC015818.5-201	634	3.54201	1.61198	1.79112	2.19762	0.521164	0.579481
ENST00000579285.1	chr17	ENSG00000264914	lncRNA	AC015845.1	lncRNA	AC015845.1-201	335	1.11723	1.01691	0.847439	0	0.175516	0.209549
ENST00000605548.1	chr17	ENSG00000270240	lncRNA	AC015849.1	lncRNA	AC015849.1-201	662	0	0	1.28652	0.841867	0.00256229	0.0113555
ENST00000603981.1	chr17	ENSG00000270871	lncRNA	AC015849.3	lncRNA	AC015849.3-201	488	31.445	36.9986	57.5929	74.8036	0.0250557	0.0333767
ENST00000603678.1	chr17	ENSG00000270894	lncRNA	AC015849.4	lncRNA	AC015849.4-201	421	0.889009	6.47346	8.76626	5.29516	0.28585	0.333233
ENST00000605454.1	chr17	ENSG00000271268	processed_pseudogene	AC015849.6	processed_pseudogene	AC015849.6-201	474	2.36881	0.718705	0.598928	0	0.129966	0.162508
ENST00000574008.1	chr17	ENSG00000262905	lncRNA	AC015853.1	lncRNA	AC015853.1-201	592	0.632217	0.575449	3.35683	1.41212	0.118159	0.148714
ENST00000478497.5	chr15	ENSG00000180953	protein_coding	AC015871.1	protein_coding	AC015871.1-202	1004	2.60947	5.08963	3.11037	8.04888	0.629332	0.661957
ENST00000485386.1	chr15	ENSG00000180953	protein_coding	AC015871.1	protein_coding	AC015871.1-203	529	0	0	0	1.05353	0.435757	0.491962
ENST00000562759.1	chr15	ENSG00000180953	protein_coding	AC015871.1	protein_coding	AC015871.1-201	694	3.23579	0	5.72693	6.02286	0.10492	0.132803
ENST00000618835.1	chr15	ENSG00000278600	lncRNA	AC015871.4	lncRNA	AC015871.4-201	2261	9.76652	10.9989	19.2107	20.7052	0.00248361	0.0113555
ENST00000655674.1	chr15	ENSG00000286813	lncRNA	AC015871.7	lncRNA	AC015871.7-201	2194	0.511768	0.621087	1.29395	1.01607	0.0207615	0.027773
ENST00000584331.1	chr18	ENSG00000265948	lncRNA	AC015878.2	lncRNA	AC015878.2-201	361	1.03677	0	0	0	0.165561	0.198802
ENST00000624336.1	chr17	ENSG00000279792	TEC	AC015909.5	TEC	AC015909.5-201	2266	0.660676	1.05237	1.12755	1.35271	0.181716	0.216576
ENST00000495111.1	chr17	ENSG00000242660	processed_pseudogene	AC015911.1	processed_pseudogene	AC015911.1-201	156	2.39918	0	1.81982	1.78627	0.609503	0.642092
ENST00000571053.1	chr17	ENSG00000262408	processed_pseudogene	AC015912.2	processed_pseudogene	AC015912.2-201	181	0	1.88213	0	0	0.14031	0.172248
ENST00000619432.1	chr17	ENSG00000274213	lncRNA	AC015912.3	lncRNA	AC015912.3-201	348	2.15099	7.8314	2.44735	1.60148	0.275744	0.322189
ENST00000593177.1	chr17	ENSG00000267788	lncRNA	AC015936.2	lncRNA	AC015936.2-201	259	1.44507	0	0	1.0759	0.697302	0.726154
ENST00000589715.1	chr18	ENSG00000267651	lncRNA	AC015961.1	lncRNA	AC015961.1-201	2124	0.528634	0.641556	2.00489	1.18075	0.059793	0.0774146
ENST00000589281.2	chr18	ENSG00000267707	lncRNA	AC015961.2	lncRNA	AC015961.2-201	701	9.61043	7.28957	7.69465	9.14284	0.852938	0.868468
ENST00000426549.1	chr2	ENSG00000228363	lncRNA	AC015971.1	lncRNA	AC015971.1-203	1948	0.384264	1.04928	1.60309	2.57487	0.0867448	0.110721
ENST00000439077.1	chr2	ENSG00000228363	lncRNA	AC015971.1	lncRNA	AC015971.1-202	514	0	0	2.20928	0.542136	0.0641022	0.08273
ENST00000390873.1	chr2	ENSG00000212175	snoRNA	AC015982.1	snoRNA	AC015982.1-201	148	15.1732	4.60359	11.5091	15.0626	0.419643	0.476543
ENST00000657505.1	chr22	ENSG00000286990	lncRNA	AC016026.2	lncRNA	AC016026.2-201	991	0.377672	1.37504	2.29176	3.93664	0.0877296	0.11194
ENST00000427227.2	chr22	ENSG00000236890	processed_pseudogene	AC016027.5	processed_pseudogene	AC016027.5-201	210	0	3.24444	4.0556	1.32694	0.560012	0.594633
ENST00000500118.2	chr8	ENSG00000246089	lncRNA	AC016065.1	lncRNA	AC016065.1-201	2413	1.08575	1.27061	0	0.346446	0.0434213	0.0568352
ENST00000606853.1	chr8	ENSG00000246089	lncRNA	AC016065.1	lncRNA	AC016065.1-202	1137	2.63341	2.99618	0.998741	0.980327	0.000886114	0.0113555
ENST00000514530.2	chr8	ENSG00000253550	processed_pseudogene	AC016065.2	processed_pseudogene	AC016065.2-201	444	0	0	1.27879	1.25522	6.09006e-05	0.0113555
ENST00000548175.1	chr12	ENSG00000257680	processed_pseudogene	AC016144.1	processed_pseudogene	AC016144.1-201	1087	0	1.2536	0.783511	1.53813	0.354138	0.407325
ENST00000591422.1	chr17	ENSG00000267521	lncRNA	AC016168.1	lncRNA	AC016168.1-201	722	1.55515	2.83102	4.32523	4.24548	0.0518462	0.0674511
ENST00000563583.1	chr17	ENSG00000267568	lncRNA	AC016168.2	lncRNA	AC016168.2-203	623	0.600759	1.09363	0.455686	0	0.110401	0.139351
ENST00000585902.2	chr17	ENSG00000267568	lncRNA	AC016168.2	lncRNA	AC016168.2-201	284	18.4501	27.5891	14.9943	13.7367	0.0784562	0.100574
ENST00000625040.1	chr17	ENSG00000280122	TEC	AC016168.3	TEC	AC016168.3-201	3246	0.461211	1.25939	0.787131	0.429233	0.538244	0.587101
ENST00000666866.1	chr17	ENSG00000287836	lncRNA	AC016168.4	lncRNA	AC016168.4-201	1852	2.42509	3.49495	2.45263	1.20371	0.175855	0.209936
ENST00000589242.1	chr18	ENSG00000267000	lncRNA	AC016229.1	lncRNA	AC016229.1-201	487	1.53705	0.699519	1.16588	2.28877	0.453961	0.508825
ENST00000609721.1	chr3	ENSG00000272609	lncRNA	AC016252.1	lncRNA	AC016252.1-201	474	0.789605	0.718705	3.59357	6.46674	0.0302717	0.0401301
ENST00000604760.1	chr15	ENSG00000270964	lncRNA	AC016355.1	lncRNA	AC016355.1-201	1533	11.2306	8.88887	2.40743	3.27191	0.00353872	0.0113555
ENST00000394864.2	chr10	ENSG00000227540	lncRNA	AC016394.1	lncRNA	AC016394.1-203	635	0.589406	0	0.447074	1.31649	0.314966	0.364716
ENST00000457147.1	chr10	ENSG00000227540	lncRNA	AC016394.1	lncRNA	AC016394.1-201	762	9.33226	4.02361	3.72562	4.38831	0.302057	0.351095
ENST00000608444.1	chr10	ENSG00000272599	lncRNA	AC016394.2	lncRNA	AC016394.2-201	833	3.59446	3.2717	1.36323	0.669046	0.011209	0.0152857
ENST00000621900.1	chr10	ENSG00000272599	lncRNA	AC016394.2	lncRNA	AC016394.2-202	632	2.96102	0.539028	0	0	0.0463148	0.0604934
ENST00000554225.1	chr14	ENSG00000258454	lncRNA	AC016526.2	lncRNA	AC016526.2-201	520	0	0.655127	0.545946	1.60764	0.273434	0.319643
ENST00000608259.1	chr10	ENSG00000272627	lncRNA	AC016542.1	lncRNA	AC016542.1-201	493	1.51835	0.691006	0	0	0.00651168	0.0113555
ENST00000383865.1	chr5	ENSG00000206592	snoRNA	AC016559.1	snoRNA	AC016559.1-201	132	2.8354	2.5808	2.1507	2.11104	0.0101329	0.0138424
ENST00000511420.2	chr5	ENSG00000249829	processed_pseudogene	AC016559.2	processed_pseudogene	AC016559.2-201	199	1.88077	0	0	0	0.165561	0.198802
ENST00000510759.1	chr5	ENSG00000250330	processed_pseudogene	AC016559.3	processed_pseudogene	AC016559.3-201	359	1.04254	1.89786	0.790786	0	0.110401	0.139351
ENST00000587765.1	chr19	ENSG00000267422	transcribed_processed_pseudogene	AC016582.2	transcribed_processed_pseudogene	AC016582.2-202	1094	1.71057	0.62279	1.55699	0.509429	0.770651	0.790564
ENST00000591908.1	chr19	ENSG00000267422	transcribed_processed_pseudogene	AC016582.2	lncRNA	AC016582.2-201	446	1.67835	2.29148	1.90959	1.87438	0.433768	0.491875
ENST00000600056.1	chr19	ENSG00000268670	lncRNA	AC016586.1	lncRNA	AC016586.1-201	684	8.75492	8.46684	19.0922	17.1106	0.00101074	0.0113555
ENST00000657364.1	chr19	ENSG00000287526	lncRNA	AC016587.1	lncRNA	AC016587.1-201	1805	1.65883	2.45355	1.25825	1.69819	0.184235	0.219469
ENST00000632484.1	chr19	ENSG00000282393	lncRNA	AC016588.2	lncRNA	AC016588.2-201	3021	10.4068	14.434	7.14194	7.93266	0.047208	0.0616292
ENST00000612804.1	chr19	ENSG00000267605	lncRNA	AC016590.1	lncRNA	AC016590.1-210	2303	1.95018	1.923	1.72579	1.20998	0.1045	0.132296
ENST00000592319.1	chr19	ENSG00000267682	lncRNA	AC016590.2	lncRNA	AC016590.2-201	375	2.99418	4.54221	11.3557	19.3203	0.0381964	0.0502632
ENST00000611171.1	chr19	ENSG00000276846	lncRNA	AC016590.3	lncRNA	AC016590.3-201	753	0.994084	2.71447	1.13104	0.740127	0.252339	0.296179
ENST00000500093.2	chr5	ENSG00000227908	lncRNA	AC016596.1	lncRNA	AC016596.1-201	2289	1.14456	0.297655	0.620122	0.243476	0.543111	0.587101
ENST00000582508.1	chr5	ENSG00000264281	processed_pseudogene	AC016596.3	processed_pseudogene	AC016596.3-201	78	6357.84	6756.54	5270.2	5544.58	0.014359	0.0194319
ENST00000661617.1	chr5	ENSG00000251205	lncRNA	AC016598.2	lncRNA	AC016598.2-202	840	2.67338	2.02777	0.337967	0.995207	0.0308042	0.0408179
ENST00000581837.1	chr5	ENSG00000265421	miRNA	AC016601.1	miRNA	AC016601.1-201	66	0	5.16161	0	0	0.14031	0.172248
ENST00000596029.2	chr19	ENSG00000269600	lncRNA	AC016629.2	lncRNA	AC016629.2-201	1307	1.4318	2.34583	2.3893	1.49243	0.94379	0.953414
ENST00000596427.1	chr19	ENSG00000269600	lncRNA	AC016629.2	lncRNA	AC016629.2-202	890	1.26159	1.53108	0.63796	1.25239	0.171419	0.205156
ENST00000509476.1	chr5	ENSG00000248475	lncRNA	AC016642.1	lncRNA	AC016642.1-202	641	1.16778	0.53146	0	0.434724	0.120506	0.151469
ENST00000438553.1	chr5	ENSG00000235635	lncRNA	AC016644.1	lncRNA	AC016644.1-201	434	0	0.784945	4.5789	2.56828	0.0378137	0.0497741
ENST00000446011.1	chr2	ENSG00000231414	processed_pseudogene	AC016700.2	processed_pseudogene	AC016700.2-201	156	14.3951	34.9401	16.3784	12.5039	0.29931	0.348206
ENST00000455541.1	chr2	ENSG00000233060	lncRNA	AC016700.3	lncRNA	AC016700.3-201	448	0	0	0.633688	1.24401	0.0131707	0.0178519
ENST00000559008.2	chr15	ENSG00000259495	lncRNA	AC016705.2	lncRNA	AC016705.2-202	6878	2.77521	2.03072	2.60035	2.95755	0.364655	0.418943
ENST00000653750.1	chr15	ENSG00000259495	lncRNA	AC016705.2	lncRNA	AC016705.2-204	675	4.43583	7.06566	2.1029	1.23848	0.0267854	0.035624
ENST00000656160.1	chr15	ENSG00000259495	lncRNA	AC016705.2	lncRNA	AC016705.2-203	998	0.375023	0	1.13784	0.558433	0.126813	0.15891
ENST00000668438.1	chr2	ENSG00000287451	lncRNA	AC016721.1	lncRNA	AC016721.1-201	768	4.38601	11.0894	15.895	15.2391	0.104387	0.132161
ENST00000429761.1	chr2	ENSG00000228925	lncRNA	AC016722.2	lncRNA	AC016722.2-201	1835	1.42774	1.29954	2.32064	2.42971	0.000958768	0.0113555
ENST00000648141.1	chr2	ENSG00000285857	lncRNA	AC016727.3	lncRNA	AC016727.3-201	1266	1.7738	1.88362	6.7273	9.24457	0.00704055	0.0113555
ENST00000436998.1	chr2	ENSG00000228305	processed_pseudogene	AC016734.1	processed_pseudogene	AC016734.1-201	654	4.57826	2.08358	1.30226	2.13041	0.193458	0.229531
ENST00000605739.1	chr2	ENSG00000271151	lncRNA	AC016737.1	lncRNA	AC016737.1-201	1068	1.75221	4.78463	1.32908	2.60916	0.402863	0.459648
ENST00000405359.2	chr2	ENSG00000218175	processed_pseudogene	AC016739.1	processed_pseudogene	AC016739.1-201	345	59.6667	47.397	41.1438	42.0006	0.0496781	0.0647301
ENST00000653674.1	chr2	ENSG00000234997	lncRNA	AC016745.1	lncRNA	AC016745.1-202	1011	1.4808	1.01088	0.84241	1.1025	0.215738	0.254762
ENST00000420918.3	chr2	ENSG00000212978	lncRNA	AC016747.1	lncRNA	AC016747.1-201	2532	1.03472	1.88362	2.24243	2.53125	0.122224	0.153556
ENST00000605902.1	chr2	ENSG00000271889	lncRNA	AC016747.2	lncRNA	AC016747.2-201	364	1.02822	0	0	1.53109	0.97893	0.98375
ENST00000606876.1	chr2	ENSG00000271889	lncRNA	AC016747.2	lncRNA	AC016747.2-203	289	0	1.17878	0	0.964214	0.708205	0.732153
ENST00000609422.1	chr2	ENSG00000273302	lncRNA	AC016747.3	lncRNA	AC016747.3-201	791	1.89266	1.72271	5.38354	5.98885	0.000681838	0.0113555
ENST00000462959.2	chr2	ENSG00000274769	lncRNA	AC016747.4	lncRNA	AC016747.4-201	1383	0.811871	1.72427	1.23164	2.41786	0.512307	0.570105
ENST00000666867.1	chr2	ENSG00000237844	lncRNA	AC016766.1	lncRNA	AC016766.1-202	640	0	1.06458	0	0.435403	0.547809	0.587101
ENST00000414815.1	chr7	ENSG00000224669	processed_pseudogene	AC016769.2	processed_pseudogene	AC016769.2-201	475	0.787943	1.43438	0.597668	0.586648	0.0739848	0.0950158
ENST00000662124.1	chr7	ENSG00000286456	lncRNA	AC016769.5	lncRNA	AC016769.5-201	1285	23.301	22.5343	10.1627	11.4933	0.000550906	0.0113555
ENST00000605571.1	chr4	ENSG00000270195	lncRNA	AC016773.1	lncRNA	AC016773.1-201	802	7.93346	6.79633	2.12388	6.94907	0.235112	0.276819
ENST00000652002.1	chr4	ENSG00000270195	lncRNA	AC016773.1	lncRNA	AC016773.1-202	914	2.04744	2.23632	3.41664	1.21951	0.853709	0.869082
ENST00000584252.1	chr18	ENSG00000264269	lncRNA	AC016866.1	lncRNA	AC016866.1-201	659	2.27176	1.55083	2.58475	1.26855	0.815511	0.83284
ENST00000572046.1	chr17	ENSG00000233223	lncRNA	AC016876.1	lncRNA	AC016876.1-202	287	2.60817	1.18699	0.989171	0	0.12601	0.157956
ENST00000573187.1	chr17	ENSG00000233223	lncRNA	AC016876.1	lncRNA	AC016876.1-204	679	3.85848	4.51545	5.85344	2.46237	0.740311	0.761274
ENST00000655859.1	chr17	ENSG00000233223	lncRNA	AC016876.1	lncRNA	AC016876.1-205	725	11.8735	10.8073	6.65678	7.68711	0.00525426	0.0113555
ENST00000610459.1	chr17	ENSG00000276384	lncRNA	AC016876.3	lncRNA	AC016876.3-201	426	5.27145	3.19874	1.33283	0.654126	0.0229408	0.0306244
ENST00000606778.1	chr8	ENSG00000271930	lncRNA	AC016877.3	lncRNA	AC016877.3-201	504	0.742605	5.4074	0	0	0.0638247	0.0824186
ENST00000585285.1	chr17	ENSG00000266036	lncRNA	AC016888.1	lncRNA	AC016888.1-201	565	1.32486	0	0.502464	0.4932	0.969865	0.976687
ENST00000444364.2	chr2	ENSG00000234624	processed_pseudogene	AC016894.1	processed_pseudogene	AC016894.1-201	311	1.20345	1.09539	0	0	6.92238e-05	0.0113555
ENST00000415916.1	chr2	ENSG00000228721	processed_pseudogene	AC016909.1	processed_pseudogene	AC016909.1-201	166	2.25466	0	0	1.67866	0.697302	0.726154
ENST00000432047.4	chr3	ENSG00000230732	lncRNA	AC016949.1	lncRNA	AC016949.1-201	1413	0.264878	0.723282	3.01372	2.56373	0.0103029	0.0140704
ENST00000616998.1	chr12	ENSG00000276136	lncRNA	AC016957.2	lncRNA	AC016957.2-201	848	2.64816	3.21383	0.334778	0.657212	0.00440979	0.0113555
ENST00000450080.1	chr2	ENSG00000231336	lncRNA	AC017006.1	lncRNA	AC017006.1-201	364	0	0.935896	0	1.53109	0.996319	0.996749
ENST00000424612.1	chr2	ENSG00000227359	lncRNA	AC017074.1	lncRNA	AC017074.1-201	561	1.33431	0	1.01209	2.48358	0.280562	0.327488
ENST00000607613.1	chr2	ENSG00000271947	lncRNA	AC017076.1	lncRNA	AC017076.1-201	578	1.29506	0.589388	1.47349	1.92843	0.14907	0.182494
ENST00000333650.7	chr2	ENSG00000185631	processed_pseudogene	AC017079.1	processed_pseudogene	AC017079.1-201	415	0	2.46265	0.684077	2.01439	0.755797	0.77617
ENST00000608069.1	chr2	ENSG00000273064	lncRNA	AC017083.1	lncRNA	AC017083.1-201	979	5.35221	6.26352	4.05974	2.27708	0.0603822	0.0781312
ENST00000645646.1	chr2	ENSG00000284932	unprocessed_pseudogene	AC017083.4	unprocessed_pseudogene	AC017083.4-201	175	0	0	3.24448	0	0.440159	0.494704
ENST00000565978.1	chr18	ENSG00000259985	lncRNA	AC017100.1	lncRNA	AC017100.1-201	1169	12.4864	13.4052	2.67135	3.09885	0.000272265	0.0113555
ENST00000453665.1	chr2	ENSG00000227227	lncRNA	AC017101.1	lncRNA	AC017101.1-201	571	1.31094	0.596613	0	0.488017	0.120506	0.151469
ENST00000415129.1	chr2	ENSG00000224376	lncRNA	AC017104.1	lncRNA	AC017104.1-201	720	0	0	0	1.16107	0.404782	0.461016
ENST00000418050.1	chr2	ENSG00000224376	lncRNA	AC017104.1	retained_intron	AC017104.1-202	1313	1.14021	0.778369	0.864865	1.27338	0.809697	0.827342
ENST00000636283.1	chr2	ENSG00000283312	processed_pseudogene	AC017104.4	processed_pseudogene	AC017104.4-201	1592	3.76154	6.41959	1.96157	2.80058	0.0753821	0.0967556
ENST00000637647.1	chr2	ENSG00000283491	unprocessed_pseudogene	AC017104.5	unprocessed_pseudogene	AC017104.5-201	639	4.68573	5.86436	5.77558	5.23301	0.952428	0.961354
ENST00000648264.1	chr7	ENSG00000285596	lncRNA	AC017116.2	lncRNA	AC017116.2-201	2698	1.94211	2.65159	2.63058	1.54925	0.592347	0.626201
ENST00000540410.1	chr11	ENSG00000256897	lncRNA	AC018410.2	lncRNA	AC018410.2-201	610	6.13562	3.90928	8.84254	7.76587	0.0563882	0.0731393
ENST00000581996.2	chr18	ENSG00000265778	lncRNA	AC018413.1	lncRNA	AC018413.1-201	1200	73.607	79.2048	46.8422	52.2483	0.00524027	0.0113555
ENST00000613453.1	chr18	ENSG00000265778	lncRNA	AC018413.1	lncRNA	AC018413.1-202	326	88.4018	77.3291	87.9543	121.379	0.285141	0.332472
ENST00000657360.1	chr18	ENSG00000265778	lncRNA	AC018413.1	lncRNA	AC018413.1-203	631	47.4514	34.0126	51.2895	47.2526	0.230924	0.272023
ENST00000523025.1	chr8	ENSG00000253912	processed_pseudogene	AC018442.3	processed_pseudogene	AC018442.3-201	183	0	0	1.55132	0	0.551867	0.587101
ENST00000622987.1	chr18	ENSG00000279397	TEC	AC018445.2	TEC	AC018445.2-201	260	0	1.31025	0	1.07176	0.708205	0.732153
ENST00000425966.6	chr2	ENSG00000229839	lncRNA	AC018462.1	lncRNA	AC018462.1-201	1684	1.33351	1.01148	0.505746	0.330948	0.0112503	0.0153411
ENST00000456674.1	chr2	ENSG00000230154	processed_pseudogene	AC018463.1	processed_pseudogene	AC018463.1-201	917	4.08149	5.94401	5.88217	2.43104	0.495576	0.552576
ENST00000624790.1	chr2	ENSG00000280414	TEC	AC018470.1	TEC	AC018470.1-201	3129	1.6746	1.74198	0.907293	1.4249	0.0957922	0.121776
ENST00000478358.1	chr12	ENSG00000241556	processed_pseudogene	AC018475.1	processed_pseudogene	AC018475.1-201	465	49.0981	35.1655	30.526	36.5551	0.200411	0.237404
ENST00000584276.1	chr17	ENSG00000266601	lncRNA	AC018521.6	lncRNA	AC018521.6-201	335	8.93786	4.06765	0.847439	3.32726	0.12419	0.155903
ENST00000534211.1	chr11	ENSG00000255074	processed_pseudogene	AC018523.1	processed_pseudogene	AC018523.1-201	512	2.193	0	0	0	0.210607	0.248963
ENST00000616682.1	chr16	ENSG00000277559	lncRNA	AC018553.1	lncRNA	AC018553.1-201	1458	0.513406	1.40192	0.389427	0.382247	0.163996	0.198802
ENST00000637770.1	chr16	ENSG00000283689	lncRNA	AC018553.2	lncRNA	AC018553.2-201	1064	1.05528	0	0.266816	0.261896	0.891742	0.904262
ENST00000649944.1	chr16	ENSG00000260558	lncRNA	AC018557.2	lncRNA	AC018557.2-201	1090	0.343369	0	2.86497	4.09039	0.0123997	0.0168727
ENST00000665797.1	chr16	ENSG00000287965	lncRNA	AC018557.3	lncRNA	AC018557.3-201	537	2.09091	1.26877	13.7452	9.34049	0.0109884	0.014989
ENST00000523233.1	chr8	ENSG00000254273	processed_pseudogene	AC018620.1	processed_pseudogene	AC018620.1-201	379	0	0	0.749056	1.47049	0.0131707	0.0178519
ENST00000624147.1	chr17	ENSG00000279133	TEC	AC018628.1	TEC	AC018628.1-201	3819	3.82211	4.01413	2.75046	2.69975	0.00133695	0.0113555
ENST00000647929.1	chr17	ENSG00000285879	lncRNA	AC018628.2	lncRNA	AC018628.2-201	1426	0.78739	0.238896	4.37982	3.90824	0.00685215	0.0113555
ENST00000608625.1	chr7	ENSG00000272915	lncRNA	AC018635.2	lncRNA	AC018635.2-201	364	0	1.87179	3.89962	3.06217	0.10195	0.129237
ENST00000414464.2	chr7	ENSG00000229413	processed_pseudogene	AC018638.1	processed_pseudogene	AC018638.1-201	330	89.5986	61.9393	90.3293	66.709	0.925161	0.936167
ENST00000471258.1	chr7	ENSG00000230715	processed_pseudogene	AC018638.2	processed_pseudogene	AC018638.2-201	403	185.743	114.119	190.905	142.44	0.660102	0.692327
ENST00000461273.1	chr7	ENSG00000241493	processed_pseudogene	AC018638.3	processed_pseudogene	AC018638.3-201	132	2.8354	0	0	2.11104	0.697302	0.726154
ENST00000465971.1	chr7	ENSG00000243302	processed_pseudogene	AC018638.4	processed_pseudogene	AC018638.4-201	1150	146.455	135.081	140.959	140.298	0.34094	0.392715
ENST00000450885.2	chr7	ENSG00000243679	processed_pseudogene	AC018638.5	processed_pseudogene	AC018638.5-201	754	115.161	50.6029	134.792	96.8281	0.320739	0.370674
ENST00000605007.1	chr7	ENSG00000271344	lncRNA	AC018638.6	lncRNA	AC018638.6-201	1267	1.1816	0.537752	1.3444	1.09968	0.292314	0.340441
ENST00000605836.1	chr7	ENSG00000271553	lncRNA	AC018638.7	lncRNA	AC018638.7-201	1114	9.40721	5.50448	4.07744	2.75156	0.0650277	0.083893
ENST00000588755.3	chr7	ENSG00000281896	transcribed_unprocessed_pseudogene	AC018638.8	transcribed_unprocessed_pseudogene	AC018638.8-201	281	0	1.21233	2.02058	2.97499	0.0954836	0.121398
ENST00000609151.1	chr7	ENSG00000273014	lncRNA	AC018645.3	lncRNA	AC018645.3-201	472	29.3392	19.4872	13.8337	17.7113	0.101948	0.129237
ENST00000605778.1	chr7	ENSG00000271122	lncRNA	AC018647.2	lncRNA	AC018647.2-201	4200	12.2975	12.0855	5.00191	4.37891	0.000239736	0.0113555
ENST00000608314.1	chr7	ENSG00000272905	lncRNA	AC018648.1	lncRNA	AC018648.1-201	668	6.16317	6.11975	2.97492	2.92007	3.52851e-05	0.0113555
ENST00000544657.1	chr12	ENSG00000256967	lncRNA	AC018653.3	lncRNA	AC018653.3-201	749	0	0	0	1.48816	0.393924	0.450237
ENST00000622927.1	chr17	ENSG00000279382	TEC	AC018665.1	TEC	AC018665.1-201	1362	15.9382	15.5076	10.8388	12.6849	0.0173125	0.0232717
ENST00000506009.2	chr2	ENSG00000250116	lncRNA	AC018682.1	lncRNA	AC018682.1-201	1519	2.71034	2.46697	3.73788	4.58621	0.0257831	0.0343253
ENST00000517716.1	chr2	ENSG00000253515	lncRNA	AC018682.2	lncRNA	AC018682.2-201	399	0.938027	1.7076	1.42302	0.698391	0.410625	0.467247
ENST00000608144.1	chr2	ENSG00000273306	lncRNA	AC018690.1	lncRNA	AC018690.1-201	626	11.3597	19.591	7.70953	10.6834	0.151586	0.185478
ENST00000602789.1	chr16	ENSG00000269898	lncRNA	AC018695.2	lncRNA	AC018695.2-201	498	0.751552	0.684068	4.56052	0.559554	0.547299	0.587101
ENST00000602617.1	chr16	ENSG00000270159	lncRNA	AC018695.3	lncRNA	AC018695.3-201	408	0.917335	1.66993	2.78326	1.36597	0.455316	0.510163
ENST00000602706.1	chr16	ENSG00000270184	lncRNA	AC018695.4	lncRNA	AC018695.4-201	689	6.51854	6.9221	21.8379	20.6263	0.000122709	0.0113555
ENST00000614011.1	chr16	ENSG00000275393	lncRNA	AC018695.6	lncRNA	AC018695.6-201	534	9.81239	7.65542	13.8225	12.5239	0.0252018	0.0335666
ENST00000655120.1	chr16	ENSG00000287125	lncRNA	AC018695.9	lncRNA	AC018695.9-201	1995	3.18929	3.4152	5.54977	6.98391	0.0163424	0.021996
ENST00000583794.1	chr18	ENSG00000266573	lncRNA	AC018697.1	lncRNA	AC018697.1-203	223	0	0	1.27306	0	0.551867	0.587101
ENST00000624478.1	chr2	ENSG00000279721	TEC	AC018737.2	TEC	AC018737.2-201	1512	0.247535	0	0.375519	1.65868	0.18153	0.216371
ENST00000441378.1	chr2	ENSG00000237039	processed_pseudogene	AC018738.1	processed_pseudogene	AC018738.1-201	210	53.4675	37.311	36.5004	43.7891	0.448641	0.503384
ENST00000507813.1	chr5	ENSG00000250015	lncRNA	AC018752.1	lncRNA	AC018752.1-201	206	3.63372	0	2.75623	2.70542	0.444262	0.498982
ENST00000597710.1	chr19	ENSG00000269388	transcribed_processed_pseudogene	AC018755.3	lncRNA	AC018755.3-203	411	0	1.65774	0	0	0.1651	0.198802
ENST00000591596.1	chr19	ENSG00000267004	lncRNA	AC018761.1	lncRNA	AC018761.1-201	97	0	0	0	5.74552	0.435757	0.491962
ENST00000590065.1	chr19	ENSG00000267212	lncRNA	AC018761.3	lncRNA	AC018761.3-201	388	0	0	0.731681	1.43638	0.0131707	0.0178519
ENST00000601211.1	chr19	ENSG00000268047	lncRNA	AC018766.1	lncRNA	AC018766.1-201	484	3.09316	4.92699	2.93277	5.18165	0.874647	0.888711
ENST00000652530.1	chr4	ENSG00000286242	lncRNA	AC018797.3	lncRNA	AC018797.3-201	824	4.08793	2.48058	9.30229	7.77807	0.0145005	0.0196208
ENST00000430381.1	chr2	ENSG00000227632	unprocessed_pseudogene	AC018804.1	unprocessed_pseudogene	AC018804.1-201	618	12.1124	10.4735	18.3749	14.8798	0.0448755	0.0586812
ENST00000602411.1	chr3	ENSG00000269894	lncRNA	AC018809.1	lncRNA	AC018809.1-201	553	4.06083	1.8481	2.56684	3.52731	0.885874	0.899029
ENST00000602436.1	chr3	ENSG00000269982	lncRNA	AC018809.2	lncRNA	AC018809.2-201	3823	2.34961	1.8713	2.00499	1.38491	0.2292	0.270078
ENST00000562536.1	chr16	ENSG00000261173	lncRNA	AC018845.3	lncRNA	AC018845.3-201	516	0.725335	0.660205	2.20071	0.540035	0.619863	0.652501
ENST00000491307.1	chr15	ENSG00000231409	processed_pseudogene	AC018868.1	processed_pseudogene	AC018868.1-201	315	7.129	12.9778	15.3212	14.154	0.193343	0.229399
ENST00000419904.1	chr2	ENSG00000233339	lncRNA	AC018878.1	lncRNA	AC018878.1-201	433	0	0	1.31128	0.643552	0.0151206	0.0203873
ENST00000560594.1	chr15	ENSG00000259250	lncRNA	AC018904.1	lncRNA	AC018904.1-201	542	24.8594	27.6555	16.2374	20.5652	0.0402183	0.052828
ENST00000616335.1	chr15	ENSG00000274765	lncRNA	AC018926.1	lncRNA	AC018926.1-201	435	0	3.9157	2.6105	1.28119	0.676683	0.70874
ENST00000611214.1	chr15	ENSG00000276533	lncRNA	AC018926.2	lncRNA	AC018926.2-201	498	1.5031	1.36814	1.14013	2.79777	0.727578	0.748692
ENST00000618841.1	chr15	ENSG00000277548	lncRNA	AC018926.3	lncRNA	AC018926.3-201	406	0.921854	3.35632	3.49621	0.686349	0.808466	0.826177
ENST00000610008.1	chr2	ENSG00000272711	lncRNA	AC019069.1	lncRNA	AC019069.1-201	1333	17.6888	12.5226	4.25945	3.13568	0.005816	0.0113555
ENST00000447413.1	chr2	ENSG00000213963	lncRNA	AC019080.1	lncRNA	AC019080.1-207	1182	4.43301	3.17033	4.32323	5.65803	0.242127	0.284647
ENST00000611493.1	chr2	ENSG00000213963	lncRNA	AC019080.1	lncRNA	AC019080.1-208	670	2.23446	2.54228	0	0.415907	0.0127301	0.0173125
ENST00000453859.2	chr2	ENSG00000237178	processed_pseudogene	AC019080.2	processed_pseudogene	AC019080.2-201	394	0	3.45854	0.720538	0.707253	0.764004	0.784113
ENST00000459157.1	chr2	ENSG00000238295	snoRNA	AC019080.3	snoRNA	AC019080.3-201	104	0	0	2.72973	0	0.551867	0.587101
ENST00000606180.1	chr2	ENSG00000271825	lncRNA	AC019080.4	lncRNA	AC019080.4-201	444	0	0.767266	1.27879	0.627608	0.318495	0.368146
ENST00000624891.1	chr2	ENSG00000280374	lncRNA	AC019080.6	lncRNA	AC019080.6-201	757	3.95533	9.45044	6.75041	6.25784	0.976709	0.982495
ENST00000424783.1	chr2	ENSG00000231822	processed_pseudogene	AC019097.1	processed_pseudogene	AC019097.1-201	735	11.7119	6.95237	8.8837	14.7859	0.520043	0.578293
ENST00000454530.1	chr2	ENSG00000226649	lncRNA	AC019118.1	lncRNA	AC019118.1-201	435	2.58119	1.56628	0	1.92178	0.238599	0.28068
ENST00000609071.1	chr4	ENSG00000272777	lncRNA	AC019131.2	lncRNA	AC019131.2-201	870	6.88318	6.65669	3.58944	5.44504	0.0713646	0.0918037
ENST00000417151.1	chr2	ENSG00000224331	processed_pseudogene	AC019181.1	processed_pseudogene	AC019181.1-201	310	0	5.49461	1.83156	2.69669	0.764059	0.784156
ENST00000447019.1	chr2	ENSG00000234584	lncRNA	AC019186.1	lncRNA	AC019186.1-201	545	0	1.25015	1.56271	1.5339	0.198307	0.235044
ENST00000629803.2	chr2	ENSG00000236283	lncRNA	AC019197.1	lncRNA	AC019197.1-209	422	1.7738	2.4218	2.01819	1.32065	0.238552	0.280646
ENST00000671488.1	chr2	ENSG00000236283	lncRNA	AC019197.1	lncRNA	AC019197.1-210	1650	1.13416	1.03232	0.860279	1.0133	0.0916657	0.1168
ENST00000421315.1	chr6	ENSG00000229852	lncRNA	AC019205.1	lncRNA	AC019205.1-203	3362	2.78311	3.34384	1.60439	2.40365	0.0840557	0.107434
ENST00000442007.1	chr6	ENSG00000229852	lncRNA	AC019205.1	lncRNA	AC019205.1-201	1083	3.1103	5.66204	0.786405	2.31572	0.0975858	0.123986
ENST00000621938.1	chr2	ENSG00000275381	processed_pseudogene	AC019206.1	processed_pseudogene	AC019206.1-201	425	0.880642	2.4047	4.00789	4.58966	0.0552463	0.0717031
ENST00000625666.1	chr2	ENSG00000281469	TEC	AC019226.1	TEC	AC019226.1-201	515	0	1.32297	0.551247	0	0.554684	0.589266
ENST00000558515.1	chr15	ENSG00000259182	lncRNA	AC019254.1	lncRNA	AC019254.1-202	645	1.16054	1.58449	1.32043	0.432028	0.235871	0.277656
ENST00000605539.1	chr8	ENSG00000270988	lncRNA	AC019257.2	lncRNA	AC019257.2-201	497	0.753064	1.37089	5.1409	2.24272	0.133994	0.167335
ENST00000565686.1	chr15	ENSG00000260288	lncRNA	AC019294.2	lncRNA	AC019294.2-201	553	0.676804	0.616033	1.02673	0	0.452998	0.507816
ENST00000605634.1	chr15	ENSG00000271333	unprocessed_pseudogene	AC019322.2	unprocessed_pseudogene	AC019322.2-201	147	5.09215	2.31746	3.86248	0	0.316121	0.365929
ENST00000616104.1	chr15	ENSG00000274966	unprocessed_pseudogene	AC019322.3	unprocessed_pseudogene	AC019322.3-201	478	0	0	0.593916	1.16593	0.0131707	0.0178519
ENST00000623470.1	chr15	ENSG00000279417	TEC	AC019322.4	TEC	AC019322.4-201	3930	3.80939	4.85427	4.55094	4.32522	0.99318	0.995449
ENST00000447385.1	chr2	ENSG00000231699	processed_pseudogene	AC020550.1	processed_pseudogene	AC020550.1-201	163	0	0	0	1.70956	0.549961	0.587101
ENST00000582325.1	chr17	ENSG00000265511	lncRNA	AC020558.2	lncRNA	AC020558.2-201	795	14.1235	13.2838	11.7842	15.0721	0.652716	0.685231
ENST00000671231.1	chr17	ENSG00000286430	lncRNA	AC020558.6	lncRNA	AC020558.6-201	820	1.36929	5.4008	2.42347	4.07792	0.914556	0.926016
ENST00000622979.1	chr2	ENSG00000279254	TEC	AC020604.1	TEC	AC020604.1-201	1909	1.56846	0.71381	2.97425	1.60568	0.193767	0.229884
ENST00000547655.1	chr12	ENSG00000257243	processed_pseudogene	AC020612.1	processed_pseudogene	AC020612.1-201	541	2.76727	4.40788	3.67328	3.09048	0.677654	0.709691
ENST00000550644.1	chr12	ENSG00000257964	lncRNA	AC020612.3	lncRNA	AC020612.3-201	570	0.656619	1.19532	2.49028	0.977747	0.432469	0.490515
ENST00000664527.1	chr12	ENSG00000287537	lncRNA	AC020612.4	lncRNA	AC020612.4-201	710	1.58143	1.43943	1.59939	1.5699	0.785716	0.805215
ENST00000608701.1	chr3	ENSG00000273123	lncRNA	AC020634.2	lncRNA	AC020634.2-201	549	2.04521	0	0	0	0.210607	0.248963
ENST00000613987.1	chr15	ENSG00000273786	lncRNA	AC020658.4	lncRNA	AC020658.4-201	684	0.547182	3.48635	0	0.407395	0.151883	0.18583
ENST00000622487.1	chr15	ENSG00000273855	lncRNA	AC020658.5	lncRNA	AC020658.5-201	442	3.38708	0.770738	3.21145	5.67403	0.212369	0.250971
ENST00000503052.3	chr15	ENSG00000251161	lncRNA	AC020661.1	lncRNA	AC020661.1-201	1584	0.70885	0.215067	0.537674	1.05552	0.354728	0.407965
ENST00000561388.1	chr15	ENSG00000259617	lncRNA	AC020661.3	lncRNA	AC020661.3-201	500	1.49709	0	3.4067	0.557316	0.486804	0.543276
ENST00000592465.1	chr16	ENSG00000267077	lncRNA	AC020663.2	lncRNA	AC020663.2-201	720	2.59912	2.83888	2.76006	2.32215	0.260769	0.305639
ENST00000614098.1	chr16	ENSG00000275056	lncRNA	AC020663.3	lncRNA	AC020663.3-201	1091	2.74444	3.12251	2.86234	5.1083	0.464074	0.51949
ENST00000649556.1	chr16	ENSG00000285952	lncRNA	AC020663.4	lncRNA	AC020663.4-201	2234	2.17795	3.04983	1.27078	1.12261	0.0190607	0.0255577
ENST00000625095.1	chr16	ENSG00000279412	TEC	AC020763.3	TEC	AC020763.3-201	2904	0.515527	0.938474	1.07535	1.05552	0.191959	0.227803
ENST00000623414.1	chr16	ENSG00000279569	TEC	AC020763.4	TEC	AC020763.4-201	4170	3.32089	1.4705	0.816956	1.00237	0.0985414	0.125101
ENST00000613454.1	chr16	ENSG00000275441	lncRNA	AC020765.2	lncRNA	AC020765.2-201	432	0.866372	2.36574	4.6001	1.93512	0.351547	0.404458
ENST00000557891.1	chr15	ENSG00000259296	lncRNA	AC020892.2	lncRNA	AC020892.2-201	387	0	2.64082	2.93429	2.16014	0.303817	0.353016
ENST00000506083.1	chr5	ENSG00000251467	processed_pseudogene	AC020893.2	processed_pseudogene	AC020893.2-201	723	1.03533	0	0.392658	0.385419	0.969865	0.976687
ENST00000474167.1	chr5	ENSG00000213757	processed_pseudogene	AC020898.1	processed_pseudogene	AC020898.1-201	787	3.32898	4.32867	3.60727	3.18668	0.297996	0.346732
ENST00000492855.1	chr5	ENSG00000242858	processed_pseudogene	AC020899.1	processed_pseudogene	AC020899.1-201	602	6.21716	0.56589	1.88633	2.31443	0.994447	0.996081
ENST00000621646.1	chr19	ENSG00000273654	transcribed_processed_pseudogene	AC020904.2	lncRNA	AC020904.2-201	1669	5.83049	6.93987	4.93282	7.34628	0.684461	0.716134
ENST00000605640.1	chr19	ENSG00000271032	lncRNA	AC020907.4	lncRNA	AC020907.4-201	526	8.53854	13.6007	2.15888	2.64884	0.0134642	0.0182432
ENST00000624372.1	chr19	ENSG00000279619	TEC	AC020907.5	TEC	AC020907.5-201	1936	1.35326	1.75964	2.05294	1.87115	0.182806	0.217817
ENST00000598893.1	chr19	ENSG00000268289	lncRNA	AC020908.1	lncRNA	AC020908.1-201	280	2.67338	2.43333	2.0278	2.98562	0.563216	0.59738
ENST00000516421.1	chr19	ENSG00000252230	snoRNA	AC020910.1	snoRNA	AC020910.1-201	86	0	0	0	3.24021	0.549961	0.587101
ENST00000599404.1	chr19	ENSG00000268683	lncRNA	AC020910.2	lncRNA	AC020910.2-201	413	0	0	0	2.02415	0.404782	0.461016
ENST00000612269.1	chr19	ENSG00000274104	lncRNA	AC020910.5	lncRNA	AC020910.5-201	540	2.77239	13.879	9.46307	7.7405	0.712312	0.736125
ENST00000623668.1	chr19	ENSG00000279329	TEC	AC020910.6	TEC	AC020910.6-201	1865	2.60887	3.28793	1.82665	2.0918	0.0373024	0.0491669
ENST00000591038.1	chr19	ENSG00000267033	lncRNA	AC020911.1	lncRNA	AC020911.1-201	578	0.647531	0	3.9293	3.85686	0.0127872	0.0173896
ENST00000588945.1	chr19	ENSG00000267275	lncRNA	AC020911.2	lncRNA	AC020911.2-202	593	0.631151	1.14896	0	0.469912	0.104973	0.132803
ENST00000668031.1	chr19	ENSG00000287961	lncRNA	AC020911.3	lncRNA	AC020911.3-201	659	1.13588	1.55083	0.861584	0	0.127737	0.160016
ENST00000594678.1	chr19	ENSG00000269836	lncRNA	AC020913.3	lncRNA	AC020913.3-201	125	0	8.17598	15.898	24.5219	0.0871157	0.11118
ENST00000595301.1	chr19	ENSG00000268201	lncRNA	AC020915.1	lncRNA	AC020915.1-201	550	8.16595	10.5297	10.8395	16.7195	0.239532	0.281694
ENST00000597230.2	chr19	ENSG00000268516	lncRNA	AC020915.2	lncRNA	AC020915.2-201	2708	6.77229	7.04479	5.87074	5.8654	0.00642162	0.0113555
ENST00000591242.1	chr19	ENSG00000267582	lncRNA	AC020916.2	lncRNA	AC020916.2-201	360	0	0	1.57718	0.77405	0.0151206	0.0203873
ENST00000587343.1	chr19	ENSG00000267703	lncRNA	AC020917.2	lncRNA	AC020917.2-201	401	0	0	1.41592	0.694907	0.0151206	0.0203873
ENST00000623994.1	chr19	ENSG00000280332	TEC	AC020917.4	TEC	AC020917.4-201	1999	7.86366	7.32798	8.52102	5.85474	0.573239	0.607124
ENST00000621389.1	chr19	ENSG00000276831	lncRNA	AC020922.4	lncRNA	AC020922.4-201	339	2.2081	0	0	0.822	0.562981	0.597228
ENST00000588469.1	chr19	ENSG00000267424	lncRNA	AC020934.1	lncRNA	AC020934.1-201	739	3.03875	3.22688	2.30494	1.13122	0.0759373	0.0974357
ENST00000624361.1	chr19	ENSG00000278897	TEC	AC020951.1	TEC	AC020951.1-201	2271	0.329611	0.300014	1.00006	0.858919	0.00182976	0.0113555
ENST00000563203.1	chr16	ENSG00000259797	lncRNA	AC020978.1	lncRNA	AC020978.1-201	428	0	0.795949	1.9899	3.90642	0.0580423	0.0752195
ENST00000569088.1	chr16	ENSG00000260891	lncRNA	AC020978.3	lncRNA	AC020978.3-201	460	4.06818	2.22173	1.23431	1.21156	0.0455	0.0594739
ENST00000571975.1	chr16	ENSG00000263276	lncRNA	AC020978.7	lncRNA	AC020978.7-201	3022	0.619247	0.563643	0.657592	1.01431	0.271329	0.317427
ENST00000623181.1	chr16	ENSG00000279649	TEC	AC020978.9	TEC	AC020978.9-201	2704	7.75121	6.42528	7.1393	7.8321	0.686335	0.718016
ENST00000414167.1	chr2	ENSG00000230580	processed_pseudogene	AC021016.1	processed_pseudogene	AC021016.1-201	498	0	0.684068	0	1.11911	0.996319	0.996749
ENST00000562328.2	chr2	ENSG00000261338	lncRNA	AC021016.2	lncRNA	AC021016.2-201	2048	1.462	0.665363	0.554477	0.272127	0.120546	0.151516
ENST00000669444.1	chr10	ENSG00000287009	lncRNA	AC021037.1	lncRNA	AC021037.1-201	1474	0.253916	1.15558	0.577799	0.189049	0.477111	0.533207
ENST00000635789.1	chr12	ENSG00000283536	protein_coding	AC021072.1	protein_coding	AC021072.1-201	835	4.48231	3.26387	3.39991	1.66861	0.191914	0.227752
ENST00000489462.1	chr3	ENSG00000240950	processed_pseudogene	AC021074.1	processed_pseudogene	AC021074.1-201	633	1.18254	3.76724	1.34546	1.76087	0.469022	0.524803
ENST00000468434.1	chr3	ENSG00000241592	processed_pseudogene	AC021074.2	processed_pseudogene	AC021074.2-201	172	8.70402	1.98062	9.90321	16.201	0.149745	0.183291
ENST00000499521.2	chr5	ENSG00000230551	lncRNA	AC021078.1	retained_intron	AC021078.1-201	8636	5.50401	4.73366	8.48126	7.93768	0.00357035	0.0113555
ENST00000512642.1	chr5	ENSG00000248925	lncRNA	AC021087.1	lncRNA	AC021087.1-201	522	0.716998	2.61047	0	0	0.0229893	0.0306844
ENST00000504656.1	chr5	ENSG00000250848	processed_pseudogene	AC021087.2	processed_pseudogene	AC021087.2-201	1203	3.42228	3.39816	4.71974	4.63272	0.000401137	0.0113555
ENST00000565521.1	chr5	ENSG00000260774	lncRNA	AC021087.3	retained_intron	AC021087.3-201	2881	2.59821	3.19264	3.15326	3.48201	0.359418	0.413119
ENST00000651543.1	chr5	ENSG00000286001	protein_coding	AC021087.5	nonsense_mediated_decay	AC021087.5-201	3665	1.42969	1.58017	0.309841	0.532225	0.00627883	0.0113555
ENST00000661725.1	chr19	ENSG00000186019	lncRNA	AC021092.1	lncRNA	AC021092.1-203	5693	0	0.179518	1.0472	0.538422	0.0725856	0.0933396
ENST00000509020.2	chr4	ENSG00000249863	processed_pseudogene	AC021106.1	processed_pseudogene	AC021106.1-201	1058	2.83004	3.21991	1.07332	1.84367	0.0322747	0.0427126
ENST00000623925.1	chr4	ENSG00000279386	TEC	AC021106.3	TEC	AC021106.3-201	531	0.704845	1.92467	1.06927	0.524779	0.340122	0.391807
ENST00000662380.1	chr4	ENSG00000287262	lncRNA	AC021148.2	lncRNA	AC021148.2-201	2631	0.995785	1.68326	2.58967	1.90644	0.136247	0.169951
ENST00000421534.1	chr2	ENSG00000230747	lncRNA	AC021188.1	lncRNA	AC021188.1-201	740	4.04619	5.98467	4.98729	7.90786	0.495984	0.553016
ENST00000594613.1	chr15	ENSG00000259397	processed_pseudogene	AC021231.2	processed_pseudogene	AC021231.2-201	730	0	1.86666	0.388893	0.381723	0.764004	0.784113
ENST00000658178.1	chr8	ENSG00000287959	lncRNA	AC021236.1	lncRNA	AC021236.1-201	1702	0	0.600469	1.16759	0	0.949787	0.958854
ENST00000607598.2	chr8	ENSG00000272267	lncRNA	AC021242.3	lncRNA	AC021242.3-201	1377	1.35902	2.96877	0.412334	1.41656	0.184575	0.21985
ENST00000607397.1	chr8	ENSG00000271966	lncRNA	AC021321.1	lncRNA	AC021321.1-201	1113	6.3892	5.50942	3.3159	3.50513	0.00236925	0.0113555
ENST00000584547.1	chr18	ENSG00000264790	lncRNA	AC021382.1	lncRNA	AC021382.1-201	922	0.405936	1.10846	0	0.302232	0.104355	0.132123
ENST00000604478.1	chr11	ENSG00000271543	processed_pseudogene	AC021443.1	processed_pseudogene	AC021443.1-201	211	3.54761	1.61453	0	0	0.00651168	0.0113555
ENST00000560760.1	chr15	ENSG00000259548	lncRNA	AC021483.1	lncRNA	AC021483.1-201	539	0	1.26407	0.526701	0.51699	0.958716	0.966791
ENST00000513378.1	chr17	ENSG00000250976	lncRNA	AC021491.3	lncRNA	AC021491.3-201	156	0	0	0	3.57254	0.435757	0.491962
ENST00000592499.2	chr18	ENSG00000267780	lncRNA	AC021594.2	lncRNA	AC021594.2-201	527	3.55097	0.646425	1.07739	0	0.276128	0.322616
ENST00000654582.1	chr3	ENSG00000286602	lncRNA	AC021660.4	lncRNA	AC021660.4-201	675	1.10896	0	0	0.412826	0.562981	0.597228
ENST00000585798.1	chr17	ENSG00000267466	lncRNA	AC021683.1	lncRNA	AC021683.1-201	1767	111.837	95.4327	44.8251	46.2064	0.00102241	0.0113555
ENST00000591283.1	chr17	ENSG00000267506	lncRNA	AC021683.2	lncRNA	AC021683.2-203	4902	15.5756	15.6364	10.3086	11.4828	0.0039219	0.0113555
ENST00000592651.1	chr17	ENSG00000267506	lncRNA	AC021683.2	lncRNA	AC021683.2-201	177	10.5727	13.4727	16.0391	7.87169	0.757977	0.778311
ENST00000592572.1	chr17	ENSG00000267665	lncRNA	AC021683.3	lncRNA	AC021683.3-202	4440	1.26443	0.920719	0.895155	1.38074	0.990125	0.993017
ENST00000655368.1	chr17	ENSG00000267665	lncRNA	AC021683.3	lncRNA	AC021683.3-217	1307	0.859081	2.60647	0	0.213204	0.053431	0.0694188
ENST00000664436.1	chr17	ENSG00000267665	lncRNA	AC021683.3	lncRNA	AC021683.3-220	2464	1.21517	2.07386	0.691296	1.3571	0.230972	0.272078
ENST00000623348.1	chr17	ENSG00000279572	TEC	AC021683.4	TEC	AC021683.4-201	1099	2.04335	1.85987	1.29159	1.01422	0.00981381	0.0134387
ENST00000649512.1	chr17	ENSG00000285535	lncRNA	AC021683.5	lncRNA	AC021683.5-201	2722	3.57498	2.50306	5.31907	5.11862	0.021259	0.0284249
ENST00000662088.1	chr17	ENSG00000285535	lncRNA	AC021683.5	lncRNA	AC021683.5-202	2038	2.75471	1.83873	3.20389	3.9652	0.0873801	0.111506
ENST00000666804.1	chr17	ENSG00000286534	lncRNA	AC021683.6	lncRNA	AC021683.6-201	2165	5.3591	9.28374	12.5883	13.1285	0.0716046	0.0921051
ENST00000526554.1	chr11	ENSG00000255477	lncRNA	AC021713.1	lncRNA	AC021713.1-201	510	13.9435	6.01175	3.33991	4.3711	0.113008	0.142529
ENST00000518830.2	chr8	ENSG00000254037	processed_pseudogene	AC021733.3	processed_pseudogene	AC021733.3-201	497	0.753064	0	0	1.12136	0.97893	0.98375
ENST00000559631.1	chr15	ENSG00000259195	processed_pseudogene	AC021739.1	processed_pseudogene	AC021739.1-201	174	2.15099	0	1.63156	1.60148	0.609503	0.642092
ENST00000558375.1	chr15	ENSG00000259407	lncRNA	AC021739.2	lncRNA	AC021739.2-201	964	5.04725	7.06776	5.0064	4.62503	0.190871	0.226596
ENST00000557908.2	chr15	ENSG00000259416	lncRNA	AC021739.3	lncRNA	AC021739.3-201	855	1.75098	0.796879	0.996113	0	0.219241	0.258766
ENST00000561417.1	chr15	ENSG00000259544	lncRNA	AC021739.4	lncRNA	AC021739.4-201	569	0	0	1.49679	0	0.413905	0.470333
ENST00000558637.1	chr15	ENSG00000259762	lncRNA	AC021739.5	lncRNA	AC021739.5-201	494	0.757637	0.689607	2.8734	1.12817	0.218726	0.258175
ENST00000661621.1	chr2	ENSG00000272800	lncRNA	AC021851.1	lncRNA	AC021851.1-202	1592	0.235096	1.28392	0.356648	1.05022	0.971882	0.978636
ENST00000425959.1	chr7	ENSG00000232627	processed_pseudogene	AC021876.1	processed_pseudogene	AC021876.1-201	359	1.04254	5.69358	6.32629	3.88103	0.427153	0.484793
ENST00000623964.1	chr8	ENSG00000279347	TEC	AC021945.1	TEC	AC021945.1-201	1650	4.9903	6.81332	8.43073	9.62636	0.0633805	0.0818547
ENST00000606330.1	chr3	ENSG00000272483	lncRNA	AC022001.3	lncRNA	AC022001.3-201	596	11.9315	24.0067	0.952658	2.33773	0.0298651	0.0396069
ENST00000383808.7	chr3	ENSG00000206567	lncRNA	AC022007.1	lncRNA	AC022007.1-201	4187	33.4316	31.7315	12.3402	13.3106	8.3717e-05	0.0113555
ENST00000429065.2	chr3	ENSG00000206567	lncRNA	AC022007.1	lncRNA	AC022007.1-206	670	1.11723	0	1.69488	0.831814	0.299386	0.348256
ENST00000430685.1	chr10	ENSG00000234017	processed_pseudogene	AC022018.1	processed_pseudogene	AC022018.1-201	241	0	4.24066	1.17798	2.31251	0.900039	0.912195
ENST00000430304.1	chr10	ENSG00000224412	processed_pseudogene	AC022022.1	processed_pseudogene	AC022022.1-201	178	0	0	1.5949	1.56549	0.000338798	0.0113555
ENST00000582910.1	chr18	ENSG00000264911	processed_pseudogene	AC022069.1	processed_pseudogene	AC022069.1-201	658	0	0.517729	1.29434	1.27048	0.0522619	0.0679608
ENST00000619739.1	chr12	ENSG00000278733	lncRNA	AC022079.2	lncRNA	AC022079.2-201	566	1.98378	2.40753	0.501576	0.492328	0.00119552	0.0113555
ENST00000366255.3	chr12	ENSG00000203437	processed_pseudogene	AC022080.1	processed_pseudogene	AC022080.1-201	781	0.958445	0.436192	0.363498	1.42718	0.942009	0.951733
ENST00000452932.2	chr12	ENSG00000225349	processed_pseudogene	AC022080.2	processed_pseudogene	AC022080.2-201	533	0	0	1.06526	0	0.440159	0.494704
ENST00000588387.2	chr19	ENSG00000267169	lncRNA	AC022098.1	lncRNA	AC022098.1-201	2894	3.62116	4.23772	4.70865	5.681	0.113743	0.143417
ENST00000588658.1	chr19	ENSG00000267169	lncRNA	AC022098.1	lncRNA	AC022098.1-202	686	2.72794	2.48299	8.27674	8.12414	4.54712e-05	0.0113555
ENST00000590715.1	chr19	ENSG00000267783	lncRNA	AC022098.3	lncRNA	AC022098.3-201	315	1.18817	0	0	0.884628	0.697302	0.726154
ENST00000622575.1	chr19	ENSG00000275091	lncRNA	AC022098.4	lncRNA	AC022098.4-201	352	2.12655	0.967801	2.41953	0	0.480192	0.536415
ENST00000624833.1	chr5	ENSG00000280187	TEC	AC022107.1	TEC	AC022107.1-201	3094	4.47579	4.73453	1.74336	1.80128	0.000191843	0.0113555
ENST00000651864.1	chr19	ENSG00000286261	protein_coding	AC022137.3	protein_coding	AC022137.3-201	1538	0.486701	0.664498	1.10751	1.26827	0.0153353	0.020671
ENST00000657048.1	chr19	ENSG00000287608	lncRNA	AC022137.4	lncRNA	AC022137.4-201	1901	1.96882	2.86726	2.68809	2.05219	0.805124	0.822942
ENST00000602255.1	chr19	ENSG00000267892	lncRNA	AC022144.1	lncRNA	AC022144.1-201	1580	1.18441	2.37173	0.539036	0.352731	0.0452159	0.0591117
ENST00000605980.1	chr19	ENSG00000271717	lncRNA	AC022146.2	lncRNA	AC022146.2-201	348	1.0755	0.978925	0.815782	2.40222	0.692265	0.723398
ENST00000316807.2	chr19	ENSG00000180458	lncRNA	AC022148.1	lncRNA	AC022148.1-201	3267	3.09316	2.60687	1.56414	0.938242	0.0209277	0.0279913
ENST00000586176.1	chr19	ENSG00000267115	lncRNA	AC022148.2	lncRNA	AC022148.2-201	560	0.668344	1.21666	1.0139	0.995207	0.945508	0.954781
ENST00000596032.1	chr19	ENSG00000269378	processed_pseudogene	AC022149.1	processed_pseudogene	AC022149.1-201	609	38.7179	46.9884	42.4207	43.0112	0.77481	0.794676
ENST00000596451.1	chr19	ENSG00000268970	lncRNA	AC022150.2	lncRNA	AC022150.2-201	644	9.87987	7.40578	7.93487	10.8175	0.778052	0.797865
ENST00000598322.1	chr19	ENSG00000269825	lncRNA	AC022150.4	lncRNA	AC022150.4-201	2848	27.3345	33.4924	14.0551	14.0894	0.00516923	0.0113555
ENST00000594850.1	chr19	ENSG00000268093	lncRNA	AC022154.1	lncRNA	AC022154.1-203	493	0	0	0	1.69569	0.404782	0.461016
ENST00000600303.1	chr19	ENSG00000268093	lncRNA	AC022154.1	lncRNA	AC022154.1-201	766	0	0.444734	1.11185	0.363783	0.281491	0.328362
ENST00000568771.1	chr16	ENSG00000261243	lncRNA	AC022165.1	lncRNA	AC022165.1-201	596	3.13987	0.571587	0	0.935093	0.272687	0.318948
ENST00000565934.1	chr16	ENSG00000260276	lncRNA	AC022167.2	lncRNA	AC022167.2-201	2288	1.63581	3.12674	1.48894	2.6794	0.680948	0.712672
ENST00000613908.1	chr16	ENSG00000260276	lncRNA	AC022167.2	lncRNA	AC022167.2-202	644	2.90584	12.1666	3.08578	3.46159	0.379519	0.434605
ENST00000449856.1	chr2	ENSG00000213399	processed_pseudogene	AC022210.1	processed_pseudogene	AC022210.1-201	793	1.88788	1.28877	1.78999	2.81118	0.303101	0.352231
ENST00000671359.1	chr2	ENSG00000287625	lncRNA	AC022210.2	lncRNA	AC022210.2-201	2153	3.30292	2.53166	1.45045	1.55313	0.00909386	0.0124742
ENST00000579554.1	chr17	ENSG00000263786	lncRNA	AC022211.1	lncRNA	AC022211.1-201	717	12.528	14.7289	8.71077	8.93881	0.0109458	0.0149321
ENST00000585075.1	chr17	ENSG00000263843	lncRNA	AC022211.2	lncRNA	AC022211.2-201	2527	2.81408	2.42659	1.90984	1.43354	0.0286574	0.0380501
ENST00000584339.1	chr17	ENSG00000265800	lncRNA	AC022211.3	lncRNA	AC022211.3-201	400	22.4564	31.5116	17.7433	10.4497	0.0713978	0.0918444
ENST00000625094.1	chr17	ENSG00000279035	TEC	AC022211.4	TEC	AC022211.4-201	2161	1.21236	0.472928	0.262741	0.515794	0.220261	0.259912
ENST00000481770.1	chr3	ENSG00000241400	processed_pseudogene	AC022215.1	processed_pseudogene	AC022215.1-201	362	1.0339	0	0	0	0.165561	0.198802
ENST00000528629.1	chr8	ENSG00000269954	lncRNA	AC022239.1	lncRNA	AC022239.1-202	544	2.064	0	0.52186	1.53672	0.740914	0.761805
ENST00000602626.2	chr8	ENSG00000269954	lncRNA	AC022239.1	lncRNA	AC022239.1-201	1789	1.88287	1.33296	1.90425	1.24609	0.793625	0.812504
ENST00000653416.1	chr8	ENSG00000286985	lncRNA	AC022239.2	lncRNA	AC022239.2-201	725	1.03248	0	0	0	0.188984	0.224457
ENST00000503478.1	chr4	ENSG00000250027	lncRNA	AC022272.1	lncRNA	AC022272.1-201	777	2.40845	1.75375	5.11517	6.45539	0.010105	0.013824
ENST00000617563.1	chr15	ENSG00000275580	lncRNA	AC022306.2	lncRNA	AC022306.2-201	647	12.148	9.47757	7.4593	8.18315	0.0427069	0.0559417
ENST00000619930.1	chr15	ENSG00000276593	lncRNA	AC022306.3	lncRNA	AC022306.3-201	550	1.36099	0.619393	0	3.0399	0.781481	0.80111
ENST00000475510.1	chr3	ENSG00000242199	processed_pseudogene	AC022336.1	processed_pseudogene	AC022336.1-201	337	0	1.01088	0	2.48063	0.855076	0.870018
ENST00000473753.2	chr12	ENSG00000247934	lncRNA	AC022364.1	lncRNA	AC022364.1-201	739	2.02583	0.460982	0	0	0.0330736	0.0437444
ENST00000617468.1	chr12	ENSG00000247934	lncRNA	AC022364.1	lncRNA	AC022364.1-202	2409	2.95192	2.26262	0.471386	2.1978	0.192381	0.228286
ENST00000602768.1	chr3	ENSG00000269886	lncRNA	AC022382.1	lncRNA	AC022382.1-201	336	0	0	0	1.65868	0.435757	0.491962
ENST00000670966.1	chr3	ENSG00000287878	lncRNA	AC022382.2	lncRNA	AC022382.2-201	2106	0.533152	0.808799	1.21321	1.32316	0.0310871	0.0411764
ENST00000654322.1	chr10	ENSG00000286373	lncRNA	AC022387.2	lncRNA	AC022387.2-201	2205	1.52764	1.54497	1.02999	0.631877	0.0332083	0.043919
ENST00000595446.1	chr10	ENSG00000231104	lncRNA	AC022395.1	lncRNA	AC022395.1-202	781	0	0.436192	4.36198	3.92476	0.00565969	0.0113555
ENST00000434147.1	chr10	ENSG00000224195	lncRNA	AC022400.1	lncRNA	AC022400.1-201	445	10.9338	9.1865	8.29348	6.26197	0.06585	0.0849143
ENST00000446730.3	chr10	ENSG00000229990	lncRNA	AC022400.2	lncRNA	AC022400.2-201	866	0	0.393379	1.31128	1.60888	0.0262918	0.0349829
ENST00000604613.1	chr10	ENSG00000270808	processed_pseudogene	AC022400.3	processed_pseudogene	AC022400.3-201	286	2.61729	5.9557	2.97789	3.89731	0.553445	0.588506
ENST00000415917.2	chr10	ENSG00000272140	lncRNA	AC022400.4	lncRNA	AC022400.4-201	1031	2.90415	0.660846	4.68105	3.51363	0.128598	0.16094
ENST00000580623.1	chr10	ENSG00000272140	lncRNA	AC022400.4	lncRNA	AC022400.4-202	560	0	1.21666	0	0.497603	0.547809	0.587101
ENST00000625041.1	chr10	ENSG00000279088	TEC	AC022400.6	TEC	AC022400.6-201	1236	28.4641	28.6645	25.2655	23.2215	0.0130853	0.0177861
ENST00000623453.1	chr10	ENSG00000279689	TEC	AC022400.7	TEC	AC022400.7-201	3599	0.311981	0.567934	2.12978	1.54853	0.0156758	0.0211199
ENST00000623633.1	chr10	ENSG00000280238	TEC	AC022400.8	TEC	AC022400.8-201	273	0	0	1.0399	0	0.551867	0.587101
ENST00000555320.1	chr14	ENSG00000258452	processed_pseudogene	AC022404.1	processed_pseudogene	AC022404.1-201	273	0	0	0	1.02072	0.549961	0.587101
ENST00000559841.1	chr15	ENSG00000259254	lncRNA	AC022405.1	lncRNA	AC022405.1-201	516	0.725335	0.660205	1.65054	1.6201	0.00065942	0.0113555
ENST00000624602.1	chr5	ENSG00000280161	TEC	AC022413.1	TEC	AC022413.1-201	984	2.28215	2.07723	1.15403	0	0.0970843	0.123381
ENST00000472362.1	chr19	ENSG00000242615	transcribed_processed_pseudogene	AC022415.1	lncRNA	AC022415.1-201	1517	3.70079	2.69479	2.99425	2.02059	0.254168	0.298179
ENST00000651606.1	chr19	ENSG00000286132	protein_coding	AC022415.2	nonsense_mediated_decay	AC022415.2-201	5250	1.49709	1.10311	1.08149	0.902321	0.122496	0.153857
ENST00000624768.1	chr5	ENSG00000279923	TEC	AC022417.1	TEC	AC022417.1-201	1303	0	0.522895	0	1.06929	0.913475	0.924975
ENST00000595739.1	chr19	ENSG00000268747	processed_pseudogene	AC022432.1	processed_pseudogene	AC022432.1-201	310	3.62199	2.19785	3.66312	4.49448	0.227772	0.268431
ENST00000457499.1	chr5	ENSG00000233847	lncRNA	AC022445.1	lncRNA	AC022445.1-201	408	0	0.834966	1.39163	2.04895	0.0954836	0.121398
ENST00000656936.1	chr12	ENSG00000287200	lncRNA	AC022506.2	lncRNA	AC022506.2-201	2042	2.74931	3.16976	2.6415	2.04695	0.113974	0.143703
ENST00000624563.1	chr10	ENSG00000280401	TEC	AC022532.1	TEC	AC022532.1-201	1728	2.16593	1.97145	2.13576	1.6126	0.320351	0.370233
ENST00000609392.1	chr10	ENSG00000232342	lncRNA	AC022540.1	lncRNA	AC022540.1-203	274	2.73192	1.24331	0	1.017	0.120506	0.151469
ENST00000560450.1	chr15	ENSG00000259767	lncRNA	AC022558.1	lncRNA	AC022558.1-201	454	3.29756	2.2511	5.0025	3.6827	0.131593	0.164445
ENST00000616598.1	chr15	ENSG00000273747	lncRNA	AC022558.3	lncRNA	AC022558.3-201	688	3.80801	3.96123	2.88844	3.24021	0.0170459	0.0229199
ENST00000560740.1	chr15	ENSG00000259644	lncRNA	AC022613.3	lncRNA	AC022613.3-201	1346	0.278063	1.26548	2.53098	2.69135	0.0557633	0.0723498
ENST00000520765.1	chr8	ENSG00000253657	processed_pseudogene	AC022634.1	processed_pseudogene	AC022634.1-201	532	0	0	0	1.04759	0.435757	0.491962
ENST00000600308.1	chr11	ENSG00000267940	lncRNA	AC022762.2	lncRNA	AC022762.2-201	1353	4.14937	4.53214	4.19648	3.29529	0.184449	0.219705
ENST00000648278.1	chr8	ENSG00000248538	lncRNA	AC022784.1	lncRNA	AC022784.1-209	936	0	1.09188	0	0.297711	0.481872	0.537975
ENST00000520017.1	chr8	ENSG00000254340	lncRNA	AC022784.5	lncRNA	AC022784.5-201	651	1.72476	0	0.436086	0	0.526383	0.584779
ENST00000623764.1	chr8	ENSG00000279949	lncRNA	AC022784.6	lncRNA	AC022784.6-201	559	2.00862	3.0471	2.03143	1.49548	0.153081	0.187245
ENST00000473808.1	chr18	ENSG00000244527	processed_pseudogene	AC022795.1	processed_pseudogene	AC022795.1-201	480	1.55947	0.709721	1.18288	0.580537	0.48183	0.537975
ENST00000517767.1	chr8	ENSG00000253833	processed_pseudogene	AC022868.1	processed_pseudogene	AC022868.1-201	391	4.7861	2.61381	2.1782	1.42536	0.0953145	0.121248
ENST00000517664.1	chr8	ENSG00000253636	lncRNA	AC022893.1	lncRNA	AC022893.1-201	3549	2.21463	2.78369	1.51985	2.35552	0.242543	0.285095
ENST00000564832.1	chr8	ENSG00000260838	lncRNA	AC022893.2	lncRNA	AC022893.2-201	3296	7.49454	6.71823	16.1067	16.7398	0.000218964	0.0113555
ENST00000607665.1	chr8	ENSG00000272254	lncRNA	AC022893.3	lncRNA	AC022893.3-201	437	0	0.779556	1.29928	0.637661	0.318495	0.368146
ENST00000671250.1	chr15	ENSG00000259591	lncRNA	AC022898.1	lncRNA	AC022898.1-203	1065	1.75715	2.87887	0.799696	0.261651	0.0376495	0.0495654
ENST00000616822.1	chr15	ENSG00000273792	lncRNA	AC022898.2	lncRNA	AC022898.2-201	1312	0.855807	2.07723	0.432762	1.06196	0.257301	0.301722
ENST00000582269.1	chr18	ENSG00000263924	lncRNA	AC022960.1	lncRNA	AC022960.1-201	348	2.15099	0.978925	2.44735	2.40222	0.212993	0.251663
ENST00000616300.1	chr18	ENSG00000276282	lncRNA	AC022960.2	lncRNA	AC022960.2-201	666	4.49577	3.58057	3.83638	5.02086	0.732226	0.75325
ENST00000667381.1	chr17	ENSG00000287539	lncRNA	AC022966.2	lncRNA	AC022966.2-201	882	1.69738	2.31746	1.60937	1.57969	0.137626	0.171608
ENST00000567372.1	chr18	ENSG00000260747	processed_pseudogene	AC022968.1	processed_pseudogene	AC022968.1-201	442	10.1613	10.7903	6.4229	6.30448	0.000923925	0.0113555
ENST00000363205.1	chr8	ENSG00000200075	snoRNA	AC022973.1	snoRNA	AC022973.1-201	127	0	0	0	2.19416	0.549961	0.587101
ENST00000490340.1	chr8	ENSG00000243402	processed_pseudogene	AC022973.2	processed_pseudogene	AC022973.2-201	575	0	0.592463	1.48118	1.45387	0.0522619	0.0679608
ENST00000521014.1	chr8	ENSG00000254263	lncRNA	AC022973.4	lncRNA	AC022973.4-201	467	2.40432	0.729477	2.43162	1.79009	0.466479	0.52203
ENST00000524100.1	chr8	ENSG00000254317	lncRNA	AC022973.5	lncRNA	AC022973.5-201	917	2.04075	0.743001	2.16712	3.0388	0.16691	0.200073
ENST00000558838.1	chr15	ENSG00000259172	lncRNA	AC023024.1	lncRNA	AC023024.1-201	2590	4.1907	4.07747	4.0556	4.3036	0.600227	0.6341
ENST00000623561.1	chr15	ENSG00000279970	TEC	AC023024.2	TEC	AC023024.2-201	1993	6.19719	5.98259	7.83445	9.50764	0.0406189	0.0532929
ENST00000612081.1	chr18	ENSG00000274849	lncRNA	AC023043.4	lncRNA	AC023043.4-201	449	0.83357	0	1.26455	2.48248	0.122432	0.153778
ENST00000540596.1	chr12	ENSG00000256843	processed_pseudogene	AC023157.2	processed_pseudogene	AC023157.2-201	141	15.9265	21.7446	4.02684	3.95259	0.004248	0.0113555
ENST00000619086.1	chr12	ENSG00000276900	lncRNA	AC023157.3	lncRNA	AC023157.3-201	2088	5.55673	4.73147	2.03945	1.8684	0.000867154	0.0113555
ENST00000551218.1	chr12	ENSG00000258357	processed_pseudogene	AC023161.2	processed_pseudogene	AC023161.2-201	780	0.479837	0.436751	1.09189	0.714507	0.0946377	0.120411
ENST00000605824.1	chr11	ENSG00000271332	processed_pseudogene	AC023206.1	processed_pseudogene	AC023206.1-201	298	0	1.14317	0	0	0.14031	0.172248
ENST00000418278.1	Y	ENSG00000230977	unprocessed_pseudogene	AC023274.1	unprocessed_pseudogene	AC023274.1-201	595	0.62903	0	0.954259	2.34166	0.130978	0.163702
ENST00000445264.1	Y	ENSG00000235981	unprocessed_pseudogene	AC023274.2	unprocessed_pseudogene	AC023274.2-201	521	0	1.96161	3.26939	2.67426	0.14465	0.177307
ENST00000611006.1	chr15	ENSG00000277749	lncRNA	AC023300.2	lncRNA	AC023300.2-201	612	0	1.11329	0	0	0.1651	0.198802
ENST00000607458.1	chr15	ENSG00000271983	lncRNA	AC023302.1	lncRNA	AC023302.1-201	492	2.28215	1.38482	0	0	0.00156779	0.0113555
ENST00000554836.2	chr15	ENSG00000258488	unprocessed_pseudogene	AC023310.1	unprocessed_pseudogene	AC023310.1-201	735	10.6935	8.80633	8.1112	9.47816	0.272795	0.31907
ENST00000612262.1	chr15	ENSG00000259488	lncRNA	AC023355.1	lncRNA	AC023355.1-202	4242	3.7939	3.69416	1.9408	2.49623	0.0115166	0.0156985
ENST00000577846.1	chr17	ENSG00000263657	lncRNA	AC023389.1	lncRNA	AC023389.1-201	576	0.649779	1.18287	0	0.483781	0.104973	0.132803
ENST00000580031.1	chr17	ENSG00000265713	transcribed_processed_pseudogene	AC023389.2	transcribed_processed_pseudogene	AC023389.2-201	955	1.56763	1.78359	0	0.875365	0.0929696	0.11839
ENST00000359859.4	chr22	ENSG00000277690	processed_pseudogene	AC023490.3	processed_pseudogene	AC023490.3-201	470	2.38897	0.724821	1.20805	1.18578	0.688621	0.720145
ENST00000621762.1	chr22	ENSG00000278044	lncRNA	AC023490.4	lncRNA	AC023490.4-201	358	20.9091	8.56423	3.17198	3.1135	0.0596889	0.077297
ENST00000620795.1	KI270731.1	ENSG00000278066	pseudogene	AC023491.1	pseudogene	AC023491.1-201	603	38.4824	24.2929	30.602	27.265	0.68966	0.721152
ENST00000671109.1	chr3	ENSG00000286584	lncRNA	AC023494.1	lncRNA	AC023494.1-201	834	3.14138	5.31014	11.9139	16.7061	0.0221301	0.0295663
ENST00000602306.1	chr12	ENSG00000270175	lncRNA	AC023509.3	lncRNA	AC023509.3-201	775	14.488	13.6266	2.19787	2.87647	0.000316389	0.0113555
ENST00000650122.1	chr3	ENSG00000285600	lncRNA	AC023593.1	lncRNA	AC023593.1-201	2779	1.48147	3.4324	1.73666	1.80491	0.475762	0.53191
ENST00000518463.1	chr8	ENSG00000253175	processed_pseudogene	AC023632.1	processed_pseudogene	AC023632.1-201	375	0.998061	0	2.27114	0.743088	0.322718	0.37274
ENST00000482174.2	chr12	ENSG00000243129	processed_pseudogene	AC023790.1	processed_pseudogene	AC023790.1-201	347	3.23579	10.7992	0.818133	2.40915	0.14986	0.18343
ENST00000543321.1	chr12	ENSG00000255621	lncRNA	AC023790.2	lncRNA	AC023790.2-201	2403	3.73805	3.68594	0.354422	1.39155	0.0313734	0.0415473
ENST00000504210.1	chr12	ENSG00000248576	lncRNA	AC023794.2	lncRNA	AC023794.2-201	403	3.71487	2.53598	0	4.14875	0.340208	0.391897
ENST00000551732.1	chr12	ENSG00000257534	lncRNA	AC023794.5	lncRNA	AC023794.5-201	754	0.992766	0.451812	1.12954	0.369573	0.848774	0.864577
ENST00000545410.1	chr12	ENSG00000256482	lncRNA	AC023796.2	lncRNA	AC023796.2-201	451	0	0	1.25894	1.23573	6.09006e-05	0.0113555
ENST00000561876.1	chr16	ENSG00000260052	lncRNA	AC023813.3	lncRNA	AC023813.3-201	539	2.08315	0	0	0	0.210607	0.248963
ENST00000623817.1	chr16	ENSG00000280067	TEC	AC023818.1	TEC	AC023818.1-201	2304	1.78689	1.92216	6.16085	5.0797	0.00254714	0.0113555
ENST00000612995.1	chr16	ENSG00000278434	lncRNA	AC023830.3	lncRNA	AC023830.3-201	1455	2.05786	2.10721	1.3658	2.29821	0.435252	0.491962
ENST00000585899.1	chr17	ENSG00000267638	lncRNA	AC023855.1	lncRNA	AC023855.1-201	359	1.04254	1.89786	1.58157	1.55241	0.945508	0.954781
ENST00000321285.4	chr4	ENSG00000250966	processed_pseudogene	AC023886.2	processed_pseudogene	AC023886.2-201	411	16.3915	26.5239	7.59808	8.136	0.0272019	0.0361612
ENST00000559799.5	chr15	ENSG00000259221	lncRNA	AC023905.1	lncRNA	AC023905.1-201	1178	2.22403	3.47028	0.722985	1.18276	0.0304531	0.0403648
ENST00000558607.1	chr15	ENSG00000259712	lncRNA	AC023906.5	lncRNA	AC023906.5-201	635	0	2.14593	5.36489	3.94948	0.0950619	0.120935
ENST00000564211.1	chr15	ENSG00000261136	lncRNA	AC023908.3	lncRNA	AC023908.3-201	3047	1.1055	1.56525	0.93171	0.731625	0.0713639	0.0918033
ENST00000579347.1	chr18	ENSG00000264365	lncRNA	AC023983.1	lncRNA	AC023983.1-201	567	5.94084	5.4074	7.51037	3.44022	0.690131	0.721618
ENST00000608010.1	chr18	ENSG00000273321	lncRNA	AC023983.2	lncRNA	AC023983.2-201	562	4.66176	4.84934	6.5669	5.94999	0.0202095	0.0270487
ENST00000607052.1	chr3	ENSG00000271870	lncRNA	AC024060.2	lncRNA	AC024060.2-201	494	43.943	51.7205	31.6074	41.7423	0.121115	0.152213
ENST00000596816.1	chr19	ENSG00000267904	lncRNA	AC024075.1	lncRNA	AC024075.1-201	546	19.1935	20.5897	25.9974	22.4559	0.109476	0.138311
ENST00000598112.2	chr19	ENSG00000269044	lncRNA	AC024075.2	lncRNA	AC024075.2-201	1473	31.507	29.1405	22.9349	24.0255	0.00277904	0.0113555
ENST00000601040.1	chr19	ENSG00000269427	lncRNA	AC024075.3	lncRNA	AC024075.3-202	437	0	3.11822	1.94892	3.1883	0.380391	0.435518
ENST00000601687.1	chr19	ENSG00000269427	lncRNA	AC024075.3	lncRNA	AC024075.3-201	453	4.95725	9.02426	13.1606	6.76653	0.498848	0.556004
ENST00000609234.1	chr4	ENSG00000272969	lncRNA	AC024243.1	lncRNA	AC024243.1-201	778	1.92428	0.437874	0	0.716344	0.269659	0.315601
ENST00000549699.1	chr12	ENSG00000258273	unprocessed_pseudogene	AC024257.2	unprocessed_pseudogene	AC024257.2-201	147	2.54607	0	1.93124	1.89563	0.609503	0.642092
ENST00000579673.1	chr17	ENSG00000264304	lncRNA	AC024267.3	lncRNA	AC024267.3-201	562	3.32983	3.03084	4.04117	2.47916	0.831563	0.848174
ENST00000592890.1	chr17	ENSG00000265845	lncRNA	AC024267.4	lncRNA	AC024267.4-203	313	1.19576	0	3.62801	1.78056	0.126813	0.15891
ENST00000579154.1	chr17	ENSG00000265908	lncRNA	AC024267.5	lncRNA	AC024267.5-201	599	0	0	1.42183	0.93041	0.00256229	0.0113555
ENST00000559181.3	chr15	ENSG00000259308	processed_pseudogene	AC024270.1	processed_pseudogene	AC024270.1-201	404	0	0	2.10811	7.58722	0.0410013	0.0537738
ENST00000568441.1	chr15	ENSG00000260351	lncRNA	AC024270.2	lncRNA	AC024270.2-201	499	0.750046	1.36539	1.70677	1.11687	0.553388	0.588452
ENST00000570202.1	chr15	ENSG00000260608	lncRNA	AC024270.4	lncRNA	AC024270.4-201	421	0.889009	4.04591	2.02298	1.32379	0.660817	0.693038
ENST00000467930.1	chr11	ENSG00000244313	processed_pseudogene	AC024293.1	processed_pseudogene	AC024293.1-201	498	414.105	374.185	239.427	292.087	0.0167898	0.0225842
ENST00000572594.1	chr17	ENSG00000262410	lncRNA	AC024361.1	lncRNA	AC024361.1-201	642	13.9915	11.6739	8.84399	7.81284	0.0113472	0.0154708
ENST00000574471.1	chr17	ENSG00000263063	lncRNA	AC024361.2	lncRNA	AC024361.2-201	898	2.08392	0.379361	0.632276	0.310309	0.395759	0.452174
ENST00000570919.1	chr17	ENSG00000263321	lncRNA	AC024361.3	lncRNA	AC024361.3-201	333	5.61971	5.1151	9.37782	5.85767	0.297794	0.34651
ENST00000519856.1	chr8	ENSG00000253330	processed_pseudogene	AC024451.2	processed_pseudogene	AC024451.2-201	1108	2.36454	3.38206	1.02488	1.50898	0.0328146	0.0434121
ENST00000602578.1	chr8	ENSG00000269924	lncRNA	AC024451.4	lncRNA	AC024451.4-201	752	1.99081	1.35904	0	0.370556	0.0231262	0.030862
ENST00000528480.1	chr11	ENSG00000254653	lncRNA	AC024475.1	lncRNA	AC024475.1-201	605	0	0	1.40773	0	0.413905	0.470333
ENST00000505008.1	chr3	ENSG00000248557	processed_pseudogene	AC024558.1	processed_pseudogene	AC024558.1-201	528	2.12655	4.51641	4.3014	5.27761	0.299165	0.34804
ENST00000424493.1	chr3	ENSG00000236833	lncRNA	AC024560.1	lncRNA	AC024560.1-201	1471	0.254434	0.231588	1.35095	1.32604	4.40459e-05	0.0113555
ENST00000507981.1	chr3	ENSG00000249626	processed_pseudogene	AC024560.2	processed_pseudogene	AC024560.2-201	1497	31.0019	21.3912	10.051	13.2162	0.0227662	0.0303968
ENST00000608482.1	chr3	ENSG00000273308	lncRNA	AC024560.3	lncRNA	AC024560.3-201	349	7.5069	7.80896	5.69411	3.99223	0.0342242	0.0452325
ENST00000667447.1	chr3	ENSG00000286909	lncRNA	AC024560.4	lncRNA	AC024560.4-201	1454	10.039	9.37183	3.70973	8.24091	0.155392	0.189971
ENST00000391227.1	chr5	ENSG00000212529	snoRNA	AC024561.1	snoRNA	AC024561.1-201	145	0	0	1.95788	0	0.551867	0.587101
ENST00000590399.1	chr19	ENSG00000267277	lncRNA	AC024575.1	lncRNA	AC024575.1-201	682	4.93908	2.99706	4.99517	2.86012	0.874611	0.888678
ENST00000623020.1	chr19	ENSG00000279794	TEC	AC024580.1	TEC	AC024580.1-201	674	1.1106	4.04351	5.47566	5.37471	0.138028	0.17209
ENST00000653650.1	chr5	ENSG00000246214	lncRNA	AC024588.1	lncRNA	AC024588.1-202	1894	0.988048	1.0792	0.599561	0.735633	0.0146858	0.0198669
ENST00000590441.1	chr19	ENSG00000266941	lncRNA	AC024592.1	lncRNA	AC024592.1-202	341	1.09757	0.99902	0	0	6.92238e-05	0.0113555
ENST00000589276.1	chr19	ENSG00000267709	lncRNA	AC024592.2	lncRNA	AC024592.2-201	1188	1.57522	2.5808	3.10656	1.1728	0.837231	0.853645
ENST00000580924.1	chr17	ENSG00000263781	processed_pseudogene	AC024619.4	processed_pseudogene	AC024619.4-201	316	2.36881	0	0	0	0.188984	0.224457
ENST00000620583.1	chr12	ENSG00000274569	processed_pseudogene	AC024884.1	processed_pseudogene	AC024884.1-201	399	0	1.7076	0.711509	0	0.554684	0.589266
ENST00000500632.1	chr12	ENSG00000247903	lncRNA	AC024896.1	lncRNA	AC024896.1-201	2549	4.40494	5.07858	5.45732	7.10583	0.173633	0.207667
ENST00000608472.1	chr3	ENSG00000272656	lncRNA	AC024933.1	lncRNA	AC024933.1-201	348	1.0755	1.95785	4.07891	0.800741	0.854837	0.870018
ENST00000656212.1	chr3	ENSG00000286988	lncRNA	AC024933.2	lncRNA	AC024933.2-201	1049	1.07037	2.59802	0.270631	0	0.0398515	0.0523625
ENST00000429793.1	chr3	ENSG00000228413	processed_pseudogene	AC024937.1	processed_pseudogene	AC024937.1-201	344	0	0	2.4758	1.6201	0.00256229	0.0113555
ENST00000411669.1	chr3	ENSG00000231464	processed_pseudogene	AC024937.2	processed_pseudogene	AC024937.2-201	1242	8.43771	6.85721	3.65722	4.26288	0.00685456	0.0113555
ENST00000391394.4	chr12	ENSG00000177359	transcribed_unprocessed_pseudogene	AC024940.2	lncRNA	AC024940.2-203	1215	2.1563	1.6823	0.934624	2.52283	0.601777	0.63565
ENST00000495623.1	chr12	ENSG00000243517	processed_pseudogene	AC024940.3	processed_pseudogene	AC024940.3-201	606	6.17612	0.562155	3.27928	2.29916	0.766217	0.786267
ENST00000538551.1	chr12	ENSG00000256176	processed_pseudogene	AC024940.4	processed_pseudogene	AC024940.4-201	316	1.18441	2.15611	1.79679	1.76366	0.945508	0.954781
ENST00000622889.1	chr12	ENSG00000275097	lncRNA	AC024940.6	lncRNA	AC024940.6-201	474	0	0	1.79679	1.76366	2.60775e-05	0.0113555
ENST00000550319.1	chr12	ENSG00000258096	lncRNA	AC025031.2	lncRNA	AC025031.2-201	627	1.19385	0	0	0.888861	0.79592	0.814484
ENST00000611566.1	chr12	ENSG00000274591	lncRNA	AC025031.3	lncRNA	AC025031.3-201	368	0	0	1.54289	0.757222	0.0151206	0.0203873
ENST00000552778.2	chr12	ENSG00000258302	lncRNA	AC025034.1	lncRNA	AC025034.1-201	1711	2.4062	2.78745	2.98659	2.6058	0.695755	0.726154
ENST00000558047.1	chr15	ENSG00000259595	lncRNA	AC025043.1	lncRNA	AC025043.1-201	625	0	1.6352	0.454227	1.78341	0.673756	0.706055
ENST00000663798.1	chr17	ENSG00000267248	lncRNA	AC025048.2	lncRNA	AC025048.2-219	1321	0	0.257885	1.07453	0.421889	0.11614	0.146306
ENST00000670169.1	chr17	ENSG00000267248	lncRNA	AC025048.2	lncRNA	AC025048.2-215	1384	2.43385	5.16906	4.71786	4.22819	0.575271	0.609194
ENST00000590609.1	chr17	ENSG00000267295	unprocessed_pseudogene	AC025048.3	unprocessed_pseudogene	AC025048.3-201	569	1.97332	0.59871	0.997863	2.44866	0.668545	0.700775
ENST00000589740.1	chr17	ENSG00000267416	lncRNA	AC025048.4	lncRNA	AC025048.4-201	699	1.60632	2.92417	1.21842	1.99326	0.311471	0.361371
ENST00000634326.1	chr17	ENSG00000280852	transcribed_processed_pseudogene	AC025048.6	lncRNA	AC025048.6-201	1161	2.2566	0.880274	1.46714	0.720046	0.505667	0.563091
ENST00000552481.2	chr12	ENSG00000257199	processed_pseudogene	AC025161.1	processed_pseudogene	AC025161.1-201	591	4.43301	1.72927	0	0	0.00966748	0.0132414
ENST00000619602.1	chr12	ENSG00000273973	lncRNA	AC025162.2	lncRNA	AC025162.2-201	560	2.00503	1.825	1.0139	0.995207	0.000679763	0.0113555
ENST00000356672.3	chr12	ENSG00000224713	lncRNA	AC025165.1	lncRNA	AC025165.1-201	2355	1.58927	2.45916	3.25481	2.12987	0.411133	0.46779
ENST00000602327.1	chr12	ENSG00000269903	lncRNA	AC025165.4	lncRNA	AC025165.4-201	433	3.45748	5.5073	3.2782	1.93065	0.129213	0.161632
ENST00000602802.1	chr12	ENSG00000270039	lncRNA	AC025165.5	lncRNA	AC025165.5-201	578	16.1883	17.0922	12.2791	8.67793	0.0349468	0.0461564
ENST00000474359.7	chr12	ENSG00000287908	protein_coding	AC025165.6	nonsense_mediated_decay	AC025165.6-201	2773	1.21473	0.368553	0.716641	0.502448	0.774771	0.794639
ENST00000612411.1	chr15	ENSG00000274798	lncRNA	AC025166.1	lncRNA	AC025166.1-201	163	0	2.08998	1.74167	0	0.716985	0.73833
ENST00000606482.1	chr5	ENSG00000272416	lncRNA	AC025175.1	lncRNA	AC025175.1-201	759	1.47934	0.448835	3.36631	2.20283	0.0826066	0.10562
ENST00000510261.1	chr5	ENSG00000250081	lncRNA	AC025176.1	lncRNA	AC025176.1-201	365	22.5589	28.9333	25.667	25.9572	0.849971	0.865743
ENST00000503441.1	chr5	ENSG00000250764	lncRNA	AC025178.1	lncRNA	AC025178.1-201	834	3.14138	2.45083	2.38279	1.00237	0.164501	0.198802
ENST00000606994.1	chr5	ENSG00000272086	lncRNA	AC025181.2	lncRNA	AC025181.2-201	802	8.40014	11.4688	2.83184	2.43218	0.00575706	0.0113555
ENST00000507514.1	chr5	ENSG00000225407	lncRNA	AC025188.1	lncRNA	AC025188.1-201	600	1.24758	0.567777	0.473153	2.32215	0.832643	0.8492
ENST00000578331.1	chr17	ENSG00000266501	processed_pseudogene	AC025198.1	processed_pseudogene	AC025198.1-201	419	2.67976	1.62609	0.677547	0	0.0457986	0.0598474
ENST00000434563.3	chr12	ENSG00000215159	lncRNA	AC025262.1	lncRNA	AC025262.1-201	589	0	0.57838	0.48199	1.41931	0.273434	0.319643
ENST00000550029.1	chr12	ENSG00000257681	lncRNA	AC025265.1	lncRNA	AC025265.1-202	738	5.57859	4.15446	3.4621	3.02068	0.0427823	0.0560375
ENST00000621911.1	chr16	ENSG00000276408	lncRNA	AC025287.2	lncRNA	AC025287.2-201	668	2.80144	0.509979	0	0	0.0463148	0.0604934
ENST00000611726.1	chr16	ENSG00000276523	lncRNA	AC025287.3	lncRNA	AC025287.3-201	501	7.47051	5.43978	8.49976	5.56203	0.856856	0.871763
ENST00000663005.1	chr8	ENSG00000286337	lncRNA	AC025370.2	lncRNA	AC025370.2-201	617	1.2132	3.86493	0.920234	2.25817	0.478823	0.535052
ENST00000511935.2	chr12	ENSG00000250748	lncRNA	AC025419.1	lncRNA	AC025419.1-206	725	12.3897	16.4459	3.1326	1.53742	0.00779659	0.0113555
ENST00000538294.1	chr12	ENSG00000250748	lncRNA	AC025419.1	lncRNA	AC025419.1-205	520	2.87902	3.27563	0.545946	1.07176	0.00777033	0.0113555
ENST00000544557.1	chr12	ENSG00000250748	lncRNA	AC025419.1	lncRNA	AC025419.1-209	854	0.438258	2.39344	0.664853	0.652594	0.46357	0.519
ENST00000546198.5	chr12	ENSG00000250748	lncRNA	AC025419.1	lncRNA	AC025419.1-207	1072	7.33184	8.89799	2.64825	2.33948	0.0021911	0.0113555
ENST00000544710.1	chr12	ENSG00000256325	lncRNA	AC025423.1	lncRNA	AC025423.1-201	374	13.0095	6.3761	0.75907	1.49015	0.0269116	0.0357869
ENST00000541551.1	chr12	ENSG00000256678	processed_pseudogene	AC025423.3	processed_pseudogene	AC025423.3-201	469	0	0.726367	0.605314	1.78246	0.273434	0.319643
ENST00000561324.1	chr15	ENSG00000259563	lncRNA	AC025430.1	lncRNA	AC025430.1-201	498	0	2.0522	3.42039	3.35732	0.121118	0.152213
ENST00000520705.1	chr5	ENSG00000254163	lncRNA	AC025434.1	lncRNA	AC025434.1-201	460	1.62727	0.740578	0.617157	0.605778	0.134741	0.168156
ENST00000603896.1	chr5	ENSG00000270558	processed_pseudogene	AC025449.1	processed_pseudogene	AC025449.1-201	529	10.6126	13.5236	1.07332	5.7944	0.0675715	0.087071
ENST00000506046.1	chr5	ENSG00000249774	processed_pseudogene	AC025458.1	processed_pseudogene	AC025458.1-201	166	2.25466	2.0522	0	0	6.92238e-05	0.0113555
ENST00000504072.1	chr5	ENSG00000251062	processed_pseudogene	AC025459.1	processed_pseudogene	AC025459.1-201	156	2.39918	0	0	1.78627	0.697302	0.726154
ENST00000479856.1	chr17	ENSG00000244604	processed_pseudogene	AC025518.1	processed_pseudogene	AC025518.1-201	347	2.15719	0.981746	2.4544	0.803049	0.848774	0.864577
ENST00000621624.1	chr17	ENSG00000274198	lncRNA	AC025521.1	lncRNA	AC025521.1-201	286	0	1.19114	0	0.974328	0.708205	0.732153
ENST00000594883.1	chr19	ENSG00000268379	processed_pseudogene	AC025588.1	processed_pseudogene	AC025588.1-201	2072	0.361267	0.164414	0.274027	1.0759	0.417218	0.473883
ENST00000574267.1	chr17	ENSG00000262769	lncRNA	AC025627.1	lncRNA	AC025627.1-201	730	1.0254	0.466666	0.388893	0.763446	0.476956	0.533049
ENST00000567861.1	chr15	ENSG00000260639	processed_pseudogene	AC025678.1	processed_pseudogene	AC025678.1-201	338	1.10732	0	5.0395	1.64886	0.148846	0.182245
ENST00000623619.1	chr15	ENSG00000279092	TEC	AC025678.3	TEC	AC025678.3-201	4824	12.724	9.74542	4.82569	4.56343	0.00457023	0.0113555
ENST00000580045.1	chr17	ENSG00000263766	lncRNA	AC025682.1	lncRNA	AC025682.1-204	733	1.02121	0.464756	0	0.760322	0.309368	0.359119
ENST00000399891.2	chr2	ENSG00000215263	processed_pseudogene	AC025750.1	processed_pseudogene	AC025750.1-201	379	1.97505	0	0	0.735245	0.562981	0.597228
ENST00000408373.1	chr2	ENSG00000221300	snoRNA	AC025750.2	snoRNA	AC025750.2-201	60	0	0	0	9.28859	0.435757	0.491962
ENST00000606491.1	chr5	ENSG00000271874	lncRNA	AC025754.2	lncRNA	AC025754.2-201	432	2.59912	1.57716	0	0	0.00156779	0.0113555
ENST00000514061.2	chr5	ENSG00000270133	lncRNA	AC025766.1	lncRNA	AC025766.1-201	409	1.83018	4.16462	1.38823	2.04395	0.235833	0.277634
ENST00000649991.1	chr5	ENSG00000285804	lncRNA	AC025774.1	lncRNA	AC025774.1-201	2641	3.82634	3.22478	2.25738	2.21576	0.0048577	0.0113555
ENST00000660186.1	chr5	ENSG00000285804	lncRNA	AC025774.1	lncRNA	AC025774.1-202	2047	0.365679	1.33138	0.693434	0.952909	0.917546	0.928868
ENST00000569986.1	chr16	ENSG00000260042	lncRNA	AC025810.1	lncRNA	AC025810.1-201	981	0.763043	3.8199	1.15756	1.42027	0.599045	0.632896
ENST00000602711.1	chr8	ENSG00000269899	lncRNA	AC025857.2	lncRNA	AC025857.2-201	238	1.57257	1.43137	4.7713	1.17083	0.619863	0.652501
ENST00000518819.1	chr8	ENSG00000253567	lncRNA	AC025871.1	lncRNA	AC025871.1-202	432	0	0	0.657158	1.29008	0.0131707	0.0178519
ENST00000522589.1	chr8	ENSG00000254370	lncRNA	AC025871.2	lncRNA	AC025871.2-201	511	3.66216	0	2.22225	2.18127	0.433312	0.491417
ENST00000666189.1	chr8	ENSG00000286804	lncRNA	AC025871.3	lncRNA	AC025871.3-201	829	0.90295	1.64374	3.42451	0.672275	0.842717	0.858957
ENST00000556034.1	chr15	ENSG00000258732	unprocessed_pseudogene	AC025884.1	unprocessed_pseudogene	AC025884.1-201	378	0.99014	0	3.00415	1.47438	0.126813	0.15891
ENST00000562062.1	chr15	ENSG00000260618	lncRNA	AC025917.1	lncRNA	AC025917.1-201	612	0	2.22658	4.63876	2.73194	0.158915	0.194097
ENST00000566344.1	chr15	ENSG00000260618	lncRNA	AC025917.1	lncRNA	AC025917.1-202	635	0.589406	1.07296	5.36489	3.94948	0.00950449	0.0130219
ENST00000452467.1	chr15	ENSG00000225798	lncRNA	AC025918.1	lncRNA	AC025918.1-201	383	0.977213	1.77893	0.741233	5.09296	0.733885	0.754891
ENST00000611536.1	chr12	ENSG00000278399	unprocessed_pseudogene	AC026120.1	unprocessed_pseudogene	AC026120.1-201	926	0.404182	0	1.83947	0.902779	0.0742592	0.0953519
ENST00000617239.1	chr12	ENSG00000278400	processed_pseudogene	AC026120.2	processed_pseudogene	AC026120.2-201	309	0	0	1.83749	0	0.440159	0.494704
ENST00000621847.1	chr12	ENSG00000276853	lncRNA	AC026124.2	lncRNA	AC026124.2-201	656	1.71161	2.07723	1.29829	0.424783	0.0889889	0.113468
ENST00000562992.1	chr15	ENSG00000260693	lncRNA	AC026150.1	lncRNA	AC026150.1-201	701	5.87304	3.4018	11.3395	7.95029	0.0668885	0.0862202
ENST00000564693.1	chr15	ENSG00000260784	unprocessed_pseudogene	AC026150.2	unprocessed_pseudogene	AC026150.2-201	1156	0	0.294694	1.22791	0	0.741343	0.762193
ENST00000602595.1	chr15	ENSG00000270016	lncRNA	AC026150.3	lncRNA	AC026150.3-201	499	3.00018	4.77888	1.70677	3.3506	0.22522	0.265548
ENST00000656365.1	chr17	ENSG00000266313	lncRNA	AC026254.2	lncRNA	AC026254.2-203	589	6.98981	4.62704	2.40995	1.41931	0.0233963	0.0312124
ENST00000447794.1	chr17	ENSG00000174977	processed_pseudogene	AC026271.1	processed_pseudogene	AC026271.1-201	1348	23.8779	26.0301	22.1133	24.5996	0.250388	0.293969
ENST00000546353.1	chr12	ENSG00000255921	lncRNA	AC026310.2	lncRNA	AC026310.2-201	728	0	2.33974	0.389962	0.382772	0.712616	0.736392
ENST00000543745.1	chr12	ENSG00000255972	processed_pseudogene	AC026333.1	processed_pseudogene	AC026333.1-201	28	13.3669	0	0	0	0.165561	0.198802
ENST00000613543.1	chr12	ENSG00000274191	lncRNA	AC026333.4	lncRNA	AC026333.4-201	544	33.0241	31.3112	4.69674	2.04895	0.00251057	0.0113555
ENST00000462549.1	chr3	ENSG00000240751	processed_pseudogene	AC026348.1	processed_pseudogene	AC026348.1-201	1053	3.19891	1.6176	0.539206	1.05853	0.070448	0.0906692
ENST00000622688.1	chr12	ENSG00000274964	lncRNA	AC026356.1	lncRNA	AC026356.1-201	1357	9.3775	7.78235	20.0837	16.6332	0.00684435	0.0113555
[truncated: 38,036 more rows]
